# Supplementary material for: Diaqua­bis­[2-(5-isopropyl-5-methyl-4-oxo-4,5-dihydro-1H-imidazol-2-yl)nicotinato]cobalt(II)
Source: Acta Crystallogr Sect E Struct Rep Online. 2010 Nov 13;66(Pt 12):m1544–5. doi: 10.1107/S1600536810044715 (PMC3011445; doi:10.1107/S1600536810044715)
Supplement: Supplementary file 2 [file e-66-m1544-Isup2.hkl]

# 
# h,k,l, Fc-squared, Fo-squared, sigma(Fo-squared) and status flag 
# 
data_I
_shelx_title ' 090704b in Pbca' 
_shelx_refln_list_code          4 
_shelx_F_calc_maximum      569.43 
_exptl_crystal_F_000      2568.00 
_reflns_d_resolution_high  0.8404 
 
loop_ 
 _symmetry_equiv_pos_as_xyz 
 'x, y, z' 
 '-x+1/2, -y, z+1/2' 
 '-x, y+1/2, -z+1/2' 
 'x+1/2, -y+1/2, -z' 
 '-x, -y, -z' 
 'x-1/2, y, -z-1/2' 
 'x, -y-1/2, z-1/2' 
 '-x-1/2, y-1/2, z' 
 
_cell_length_a    12.5480 
_cell_length_b    19.5577 
_cell_length_c    23.0699 
_cell_angle_alpha  90.000 
_cell_angle_beta   90.000 
_cell_angle_gamma  90.000 
 
_shelx_F_squared_multiplier     1.000 
 
loop_ 
 _refln_index_h 
 _refln_index_k 
 _refln_index_l 
 _refln_F_squared_calc 
 _refln_F_squared_meas 
 _refln_F_squared_sigma 
 _refln_observed_status 
   2   0   0   324247.75   328201.06   2559.19 o 
   4   0   0    65314.61    74519.41   1150.85 o 
   6   0   0    69965.63    78572.77   1429.36 o 
   8   0   0    20443.76    21028.76    851.31 o 
  10   0   0      868.50     1248.94    301.29 o 
  12   0   0     1148.11     1385.57    366.10 o 
  14   0   0       29.76     -245.23    273.26 o 
   2   1   0        4.35        9.44     32.36 o 
   4   1   0     1781.76     1805.80    132.93 o 
   6   1   0      106.81       -0.69     86.46 o 
   8   1   0     7986.25     8750.42    399.98 o 
  10   1   0     3283.39     3888.01    244.73 o 
  12   1   0      753.06      775.33    196.31 o 
  14   1   0      231.95      167.35    194.40 o 
   0   2   0     2374.53     2226.04     67.59 o 
   2   2   0    11743.00    11813.31    282.42 o 
   4   2   0     1752.40     1690.56    104.33 o 
   6   2   0      295.46      354.48     86.02 o 
   8   2   0       24.83      -10.91     93.91 o 
  10   2   0      150.01      172.33    118.49 o 
  12   2   0      152.29       85.81    140.04 o 
  14   2   0       23.94       57.02    224.79 o 
   2   3   0    54647.50    57301.19   1732.16 o 
   4   3   0    44987.36    42819.32   1179.95 o 
   6   3   0    45293.81    43523.67    613.90 o 
   8   3   0     3959.27     3744.01    216.06 o 
  10   3   0     4957.29     5428.58    288.55 o 
  12   3   0     5114.80     6270.62    431.43 o 
  14   3   0      926.32     1271.67    269.75 o 
   0   4   0    13620.96     9844.95    296.91 o 
   2   4   0     3067.41     2284.50    105.85 o 
   4   4   0     4536.53     3648.72    158.21 o 
   6   4   0     6305.36     7560.52    263.59 o 
   8   4   0     9167.67    10274.70    345.93 o 
  10   4   0       12.09       71.85    124.68 o 
  12   4   0        0.30      -18.88    157.65 o 
  14   4   0       20.27       55.68    168.82 o 
   2   5   0     6389.26     6500.72    572.79 o 
   4   5   0     3528.54     4115.78    119.48 o 
   6   5   0      211.82      302.02     98.39 o 
   8   5   0        1.77       -2.66     82.97 o 
  10   5   0      343.33      419.23    128.99 o 
  12   5   0      255.18      182.99    176.75 o 
  14   5   0      134.38      185.60    206.75 o 
   0   6   0      102.31      378.70     67.29 o 
   2   6   0     2298.47     2404.11     87.33 o 
   4   6   0    15372.75    14486.04    250.81 o 
   6   6   0     1736.90     2020.08    115.54 o 
   8   6   0       42.22       38.23     77.38 o 
  10   6   0      617.54      633.83    140.45 o 
  12   6   0        1.16     -105.94    174.17 o 
  14   6   0      328.10      418.65    178.87 o 
   2   7   0     1794.75     1910.85     88.55 o 
   4   7   0     1165.26     1341.48    150.73 o 
   6   7   0       35.10      172.63     59.19 o 
   8   7   0      420.39      974.27    136.20 o 
  10   7   0     1592.79     2013.75    203.70 o 
  12   7   0     1652.75     1303.53    188.80 o 
  14   7   0      650.08      153.92    208.02 o 
   0   8   0     1516.93     1320.76    176.92 o 
   2   8   0    18428.63    19843.22   1037.47 o 
   4   8   0    14433.28    17775.18    492.16 o 
   6   8   0      551.02      440.31    235.60 o 
   8   8   0      142.46       82.28     95.37 o 
  10   8   0      708.34      770.66    159.49 o 
  12   8   0      160.60      347.54    168.85 o 
  14   8   0      539.55      614.31    250.84 o 
   2   9   0       28.15        6.26     66.85 o 
   4   9   0      485.87      448.77    130.18 o 
   6   9   0      193.56      130.86    121.62 o 
   8   9   0      147.04      121.05    146.83 o 
  10   9   0      138.94        8.21    130.45 o 
  12   9   0       44.39      -59.38    159.06 o 
   0  10   0     4570.29     3918.48    336.32 o 
   2  10   0     5720.88     5939.87    289.19 o 
   4  10   0     2002.44     1982.65    192.15 o 
   6  10   0      514.78      290.92    109.00 o 
   8  10   0      296.77      214.43    137.90 o 
  10  10   0      375.77      362.15    194.44 o 
  12  10   0       54.44      206.96    211.11 o 
   2  11   0      348.50      614.27    136.66 o 
   4  11   0     2277.88     1272.19   1127.20 o 
   6  11   0     8191.20     8649.40    891.60 o 
   8  11   0      345.98      409.58    171.83 o 
  10  11   0      480.66      559.87    212.40 o 
  12  11   0     3491.66     4292.49    404.51 o 
   0  12   0     3276.86     3121.47    329.31 o 
   2  12   0     1704.20     1547.87    184.44 o 
   4  12   0      211.29       18.99    156.77 o 
   6  12   0      531.07      498.91    276.76 o 
   8  12   0      283.53      160.40    136.09 o 
  10  12   0        2.40      -76.42    182.67 o 
  12  12   0       23.58       84.32    257.50 o 
   2  13   0     1781.38     1695.91    208.68 o 
   4  13   0     1011.38     1195.92    199.51 o 
   6  13   0      810.20      859.16    177.66 o 
   8  13   0     1498.60     1784.67    246.18 o 
  10  13   0     1210.84     1254.27    258.86 o 
  12  13   0      378.27      444.67    238.14 o 
   0  14   0    28207.16    31841.80   1105.30 o 
   2  14   0    14304.24    15710.77    563.77 o 
   4  14   0     2280.23     1933.05    229.64 o 
   6  14   0       31.87       18.53    156.39 o 
   8  14   0      496.97      514.08    257.50 o 
  10  14   0     1967.31     1669.75    279.33 o 
   2  15   0      589.35      544.09    215.46 o 
   4  15   0     5328.71     5789.66    447.55 o 
   6  15   0     4539.75     5001.48    374.46 o 
   8  15   0     2731.60     2727.38    302.54 o 
  10  15   0     1498.16     1447.14    288.77 o 
   0  16   0      431.74      893.35    275.01 o 
   2  16   0      487.66      497.54    170.25 o 
   4  16   0      119.45       43.58    123.56 o 
   6  16   0        4.31     -133.74    144.26 o 
   8  16   0       14.15       -0.23    168.75 o 
  10  16   0        0.65      -77.14    203.65 o 
   2  17   0    19909.69    22054.97    747.52 o 
   4  17   0      375.16      198.28    179.39 o 
   6  17   0        8.39     -100.63    174.53 o 
   8  17   0     2581.19     2383.17    324.51 o 
  10  17   0     1724.98     1557.45    347.71 o 
   0  18   0     5134.16     6006.47    609.58 o 
   2  18   0    20337.99    22933.65    985.31 o 
   4  18   0    11703.11    12096.20    595.45 o 
   6  18   0     2249.92     2153.58    292.93 o 
   8  18   0     1683.66     1794.08    304.77 o 
   2  19   0      324.19      296.58    176.04 o 
   4  19   0      753.87      805.09    207.27 o 
   6  19   0      422.47      351.14    219.83 o 
   8  19   0        7.97      -98.64    145.50 o 
   0  20   0      674.78      846.06    362.60 o 
   2  20   0      175.37      132.50    164.51 o 
   4  20   0      665.71      651.29    193.28 o 
   6  20   0      543.65      600.03    246.34 o 
   2  21   0     2115.70     2524.31    416.90 o 
   4  21   0     2402.67     2154.70    315.73 o 
   6  21   0      590.50      624.14    257.61 o 
   0  22   0     2759.94     3382.47    513.24 o 
   2  22   0      992.01     1311.25    309.74 o 
   4  22   0      292.05      398.20    197.61 o 
   2  23   0        1.08      -57.19    215.90 o 
   1   1   1     1151.79     1064.76     33.47 o 
   2   1   1       31.95       50.22     21.18 o 
   3   1   1      283.90      174.36     32.20 o 
   4   1   1     2224.97     2006.52     85.45 o 
   5   1   1      386.54      386.92     55.90 o 
   6   1   1       76.18       15.54     51.70 o 
   7   1   1     5014.70     5423.15    181.44 o 
   8   1   1     7613.42     8759.14    241.80 o 
   9   1   1     4674.54     4351.33    185.38 o 
  10   1   1     4186.04     4816.75    211.28 o 
  11   1   1      798.43      474.66    111.76 o 
  12   1   1      269.92      255.88    110.82 o 
  13   1   1      192.92       29.38    136.27 o 
  14   1   1      280.86       69.89    141.36 o 
   0   2   1    16325.99    19508.80    193.32 o 
   1   2   1    14325.20    15103.09    181.45 o 
   2   2   1    88071.43    95466.74    625.08 o 
   3   2   1    62635.05    78137.50   1281.61 o 
   4   2   1    26187.93    28396.10    306.72 o 
   5   2   1      667.71      799.47     68.36 o 
   6   2   1      413.60      377.66     64.27 o 
   7   2   1       26.10      -15.73     59.68 o 
   8   2   1     1543.27     1291.22     99.94 o 
   9   2   1     1268.13     1425.60    111.49 o 
  10   2   1      497.94      429.37     89.84 o 
  11   2   1      455.87      408.53    100.33 o 
  12   2   1       21.31       43.52    124.91 o 
  13   2   1        7.82      -88.30    162.19 o 
  14   2   1      173.10      260.60    135.30 o 
   1   3   1      864.51      703.64     92.31 o 
   2   3   1    13572.93    13465.29    137.91 o 
   3   3   1      502.06      819.42     41.95 o 
   4   3   1    11505.50    11468.94    185.73 o 
   5   3   1     1657.09     1687.97     89.76 o 
   6   3   1     5789.23     5633.85    158.68 o 
   7   3   1      457.83      529.37     74.51 o 
   8   3   1      653.69      549.05     79.45 o 
   9   3   1      694.62      890.51     97.69 o 
  10   3   1      729.62      727.51     95.67 o 
  11   3   1     1156.73     1694.68    153.96 o 
  12   3   1      459.64      443.21    131.23 o 
  13   3   1      108.65      914.92    637.29 o 
  14   3   1       93.14      137.84    135.83 o 
   0   4   1      646.74      514.05     49.70 o 
   1   4   1      672.14     1121.24    146.44 o 
   2   4   1       23.40       58.24     26.24 o 
   3   4   1     1026.81     1623.97     61.20 o 
   4   4   1      803.12      938.66     56.07 o 
   5   4   1     1150.79     1483.62     86.30 o 
   6   4   1      458.20      535.81     64.62 o 
   7   4   1      316.56      338.24     68.14 o 
   8   4   1     1406.65     1730.62    113.34 o 
   9   4   1      223.11      174.42     74.74 o 
  10   4   1       77.90       70.63     83.36 o 
  11   4   1        9.31      -29.27     75.45 o 
  12   4   1        0.86       20.38    100.26 o 
  13   4   1       13.11       98.32    160.04 o 
  14   4   1       57.50       -8.13    108.63 o 
   1   5   1    10336.81    10466.64    279.99 o 
   2   5   1    38239.28    42734.68    517.39 o 
   3   5   1    32877.39    36788.32    516.61 o 
   4   5   1     5645.36     6687.83    139.34 o 
   5   5   1     3318.60     4164.38    147.97 o 
   6   5   1       31.92       44.82     45.96 o 
   7   5   1      768.19      686.45     82.26 o 
   8   5   1     2149.66     2088.13    122.74 o 
   9   5   1     1938.56     2056.00    131.04 o 
  10   5   1     2080.48     2145.26    139.74 o 
  11   5   1     1073.70     1236.29    118.78 o 
  12   5   1     1001.87     1045.88    129.65 o 
  13   5   1     1593.64     1921.93    186.72 o 
  14   5   1      815.59      801.23    156.44 o 
   0   6   1      815.63      856.44     68.18 o 
   1   6   1     4094.73     4940.59    151.71 o 
   2   6   1     3154.37     3133.58    286.21 o 
   3   6   1    11698.01    10185.04    148.88 o 
   4   6   1    11372.19    12328.97    196.21 o 
   5   6   1    12718.48    12488.92    157.88 o 
   6   6   1      885.12     1238.73     92.69 o 
   7   6   1      322.54      347.43     60.36 o 
   8   6   1       48.99      -29.62     55.51 o 
   9   6   1       50.62       11.84     70.20 o 
  10   6   1      640.16      777.53    103.72 o 
  11   6   1       47.99       21.66     82.56 o 
  12   6   1        0.45       98.25     94.40 o 
  13   6   1      188.39      163.21    131.82 o 
  14   6   1      162.55       -5.01    140.21 o 
   1   7   1     3411.48     3119.63     94.03 o 
   2   7   1     2655.09     2822.94     88.75 o 
   3   7   1      259.72      285.12     45.60 o 
   4   7   1       78.10      -44.85     42.37 o 
   5   7   1     1351.21     1086.99     72.22 o 
   6   7   1      477.01      452.38     49.67 o 
   7   7   1       12.70       74.52     67.41 o 
   8   7   1      125.42      213.10     69.04 o 
   9   7   1       22.79       28.36     63.91 o 
  10   7   1      171.00      185.24     86.93 o 
  11   7   1        0.18        9.91     77.03 o 
  12   7   1        5.73      -43.41     85.87 o 
  13   7   1       18.43        8.54    132.19 o 
  14   7   1        4.66      114.25    146.71 o 
   0   8   1     2987.86     2621.54    131.95 o 
   1   8   1     7864.77     7613.08    152.49 o 
   2   8   1     5724.92     6474.90    150.26 o 
   3   8   1    11852.75    12355.42    208.71 o 
   4   8   1    15878.87    18187.14    456.27 o 
   5   8   1      613.22      416.90     58.55 o 
   6   8   1        8.06       37.89     61.88 o 
   7   8   1       25.57      102.31     75.09 o 
   8   8   1       36.95      118.38     71.15 o 
   9   8   1      268.91      262.46     92.21 o 
  10   8   1      425.19      293.42     95.86 o 
  11   8   1       30.65       57.53     82.82 o 
  12   8   1        2.99      102.35     98.78 o 
  13   8   1       95.24      135.31    146.27 o 
  14   8   1      385.51      497.18    160.78 o 
   1   9   1      718.93      617.23     61.54 o 
   2   9   1      209.56      106.81     48.13 o 
   3   9   1     1119.47      936.31     70.67 o 
   4   9   1     2294.42     2111.00     89.34 o 
   5   9   1     3848.61     3268.56    176.15 o 
   6   9   1      624.51      607.48     92.68 o 
   7   9   1      535.96      294.21     92.85 o 
   8   9   1      397.61      418.34     95.73 o 
   9   9   1      541.28      423.39    108.15 o 
  10   9   1     1482.88     1769.06    158.72 o 
  11   9   1     1397.63     1920.76    171.64 o 
  12   9   1     1058.51     1066.21    140.82 o 
  13   9   1      732.79      773.95    156.87 o 
   0  10   1       56.61       51.02     70.27 o 
   1  10   1      530.70      421.04     55.34 o 
   2  10   1     2274.77     2213.37    126.75 o 
   3  10   1       77.72      109.15     49.59 o 
   4  10   1     2524.80     1824.38    464.95 o 
   5  10   1      390.64      472.85     87.76 o 
   6  10   1      164.10       62.17     75.52 o 
   7  10   1       84.44      190.40     94.23 o 
   8  10   1       19.30     -101.16     74.21 o 
   9  10   1       98.57      188.47    102.95 o 
  10  10   1       90.87      106.37     97.27 o 
  11  10   1       11.16      -37.98    116.77 o 
  12  10   1        7.96       75.54    114.51 o 
  13  10   1        4.38     -106.50    113.71 o 
   1  11   1      121.61      155.23     63.66 o 
   2  11   1      543.30      551.59     90.59 o 
   3  11   1       35.46       -6.25     46.02 o 
   4  11   1      355.94      341.70     95.81 o 
   5  11   1      278.41      174.66     79.36 o 
   6  11   1     1585.74     1805.44    158.42 o 
   7  11   1       87.34      197.50     99.88 o 
   8  11   1       15.70      -21.82     92.59 o 
   9  11   1       11.02      -31.52     95.14 o 
  10  11   1        4.04      -63.40    101.47 o 
  11  11   1      226.86      330.00    165.99 o 
  12  11   1      154.83       68.21    131.12 o 
  13  11   1       93.77      334.59    158.45 o 
   0  12   1     6694.93     6714.98    339.98 o 
   1  12   1     7264.10     7151.59    242.08 o 
   2  12   1     4842.86     4823.56    207.58 o 
   3  12   1      498.01      533.80     93.74 o 
   4  12   1      300.96      329.43    140.54 o 
   5  12   1       72.38       86.35     87.79 o 
   6  12   1      681.34      773.97    122.29 o 
   7  12   1     2120.32     2216.56    177.27 o 
   8  12   1     1379.90     1388.32    153.08 o 
   9  12   1      311.46      319.05    123.22 o 
  10  12   1       14.00      -11.71    104.04 o 
  11  12   1       12.70     -121.78    108.30 o 
  12  12   1        6.13       13.43    149.20 o 
   1  13   1      812.28     1020.92    120.17 o 
   2  13   1     1024.91      947.56    118.91 o 
   3  13   1      716.59      848.93    124.65 o 
   4  13   1      289.31      256.30     87.66 o 
   5  13   1     1116.69     1286.87    141.05 o 
   6  13   1       24.22       -9.70     91.23 o 
   7  13   1     2139.19     2853.47    201.85 o 
   8  13   1     1175.74     1140.20    149.74 o 
   9  13   1     2040.00     2260.71    199.80 o 
  10  13   1     2323.16     2552.42    247.68 o 
  11  13   1     1166.41     1077.99    173.72 o 
  12  13   1      305.66      317.87    169.07 o 
   0  14   1        2.90        4.09    119.96 o 
   1  14   1     1299.24     1146.40    133.82 o 
   2  14   1      361.26      215.24     91.38 o 
   3  14   1     1957.23     1982.69    166.18 o 
   4  14   1      186.53       78.95    103.31 o 
   5  14   1      124.52       24.61     93.51 o 
   6  14   1       39.89       60.17     93.65 o 
   7  14   1       36.57       85.70    104.88 o 
   8  14   1        1.79      -65.02     89.52 o 
   9  14   1        8.18      118.71    116.07 o 
  10  14   1       75.96      113.98    146.69 o 
  11  14   1        6.82      170.67    155.88 o 
   1  15   1      175.25      152.78     88.44 o 
   2  15   1     1612.70     1476.90    144.91 o 
   3  15   1      243.87       94.54     95.26 o 
   4  15   1     3182.96     3212.01    207.55 o 
   5  15   1      594.82      638.71    120.37 o 
   6  15   1     3584.53     3351.64    221.86 o 
   7  15   1      635.71      591.42    130.83 o 
   8  15   1     1225.64      991.83    164.22 o 
   9  15   1     1128.56     1274.78    203.49 o 
  10  15   1      697.51      648.16    164.90 o 
  11  15   1      350.83      420.77    184.00 o 
   0  16   1    29182.75    31303.41    991.44 o 
   1  16   1    18838.51    19960.05    785.24 o 
   2  16   1     4563.05     4773.47    245.60 o 
   3  16   1      651.85      743.27    132.30 o 
   4  16   1      344.78      310.60    129.41 o 
   5  16   1     2466.62     2410.50    201.57 o 
   6  16   1     3435.95     3145.31    228.76 o 
   7  16   1     1980.13     1752.42    193.66 o 
   8  16   1      804.37      488.20    139.17 o 
   9  16   1       89.03       88.68    131.24 o 
  10  16   1        5.66       43.99    147.20 o 
   1  17   1     1543.89     1790.39    180.56 o 
   2  17   1     5319.13     5994.29    288.02 o 
   3  17   1     1550.84     1406.51    163.91 o 
   4  17   1      164.34       92.55    108.12 o 
   5  17   1      149.06      128.93    115.17 o 
   6  17   1      110.74      104.14    124.50 o 
   7  17   1      332.06      283.97    134.89 o 
   8  17   1      949.88      949.87    172.76 o 
   9  17   1      981.96      761.30    169.71 o 
  10  17   1      482.45      521.01    170.75 o 
   0  18   1       25.98     -234.72    182.67 o 
   1  18   1      301.49      116.88    135.56 o 
   2  18   1      439.39      648.42    139.05 o 
   3  18   1     1524.12     1484.24    168.00 o 
   4  18   1      372.22      462.38    132.76 o 
   5  18   1      247.29      112.13    125.03 o 
   6  18   1      106.89      174.19    111.79 o 
   7  18   1       52.66       28.45    108.33 o 
   8  18   1       54.71      -14.56    121.46 o 
   9  18   1       26.37      -56.76    144.31 o 
   1  19   1      292.57      147.34    129.39 o 
   2  19   1      793.61      835.21    149.85 o 
   3  19   1     1466.29     1261.75    180.20 o 
   4  19   1     1240.31     1283.74    177.60 o 
   5  19   1     1835.80     2085.60    240.95 o 
   6  19   1      905.75      826.11    172.08 o 
   7  19   1      264.15      433.42    167.82 o 
   8  19   1       41.81        1.59    128.37 o 
   0  20   1     4936.19     5497.55    445.57 o 
   1  20   1      900.86      875.33    185.48 o 
   2  20   1     1476.13     1195.76    172.73 o 
   3  20   1      931.92      898.48    158.80 o 
   4  20   1     1321.15     1366.40    188.71 o 
   5  20   1     1529.25     1514.45    214.44 o 
   6  20   1     1943.18     2261.64    234.91 o 
   7  20   1      444.19      392.81    150.24 o 
   1  21   1       28.43      139.18    137.08 o 
   2  21   1       94.11      115.19    158.62 o 
   3  21   1       19.77       95.15    154.02 o 
   4  21   1       35.38       33.02    121.98 o 
   5  21   1        6.01       24.51    155.00 o 
   6  21   1        0.78      111.44    164.04 o 
   0  22   1      858.55      614.20    274.44 o 
   1  22   1      981.20     1111.22    194.13 o 
   2  22   1       67.06       15.72    154.88 o 
   3  22   1      230.42      231.10    169.92 o 
   4  22   1       14.66      -27.62    144.86 o 
   1  23   1       17.58     -143.62    152.18 o 
   2  23   1       26.09      255.23    215.77 o 
   0   0   2      845.39      756.72     61.31 o 
   1   0   2   248996.95   252156.09   1200.84 o 
   2   0   2      156.01      126.50     31.06 o 
   3   0   2    48338.95    45623.73   1042.12 o 
   4   0   2     1313.92     1250.36     70.59 o 
   5   0   2     3473.02     4120.72    211.63 o 
   6   0   2      148.75       81.82     85.76 o 
   7   0   2    25344.27    28078.57    741.37 o 
   8   0   2       35.20       28.21     84.05 o 
   9   0   2      961.45     1326.21    150.37 o 
  10   0   2       65.22       67.68    154.46 o 
  11   0   2        3.68      101.65    131.83 o 
  12   0   2       24.37     -103.24    137.40 o 
  13   0   2      201.34      276.76    261.00 o 
  14   0   2       16.10     -142.95    207.69 o 
   1   1   2      130.62       41.86     12.68 o 
   2   1   2       45.83      213.04     23.58 o 
   3   1   2     1750.82      986.37     44.35 o 
   4   1   2     7504.10     7676.99    170.84 o 
   5   1   2      154.01       64.33     45.91 o 
   6   1   2     1377.28     1202.16     86.78 o 
   7   1   2     8050.79     8559.97    218.19 o 
   8   1   2      733.92      658.61     85.01 o 
   9   1   2     8935.24     9182.10    269.74 o 
  10   1   2      218.07      349.17    108.53 o 
  11   1   2     1100.58     1013.88    141.03 o 
  12   1   2       37.62      -22.26    116.57 o 
  13   1   2      264.57      168.67    123.98 o 
  14   1   2        7.50      124.87    144.93 o 
   0   2   2    65292.14    63844.89    972.36 o 
   1   2   2      338.68      419.65     26.58 o 
   2   2   2   143728.02   138696.39   1537.57 o 
   3   2   2     5258.16     6238.79     94.87 o 
   4   2   2    22023.88    21527.27    361.92 o 
   5   2   2      394.03      364.74     59.85 o 
   6   2   2      740.50      564.38     70.60 o 
   7   2   2       27.99      -41.79     59.38 o 
   8   2   2      157.94       79.02     71.02 o 
   9   2   2       35.15       35.36     82.85 o 
  10   2   2      661.37      778.93     98.81 o 
  11   2   2       24.14      137.50    103.36 o 
  12   2   2      127.18      137.47    127.11 o 
  13   2   2        0.04     -102.26    114.24 o 
  14   2   2      142.93       22.46    139.15 o 
   1   3   2    13235.01    12067.84    147.48 o 
   2   3   2     3159.16     3082.09     70.30 o 
   3   3   2     3609.19     4753.44    102.29 o 
   4   3   2      724.68      565.69     46.53 o 
   5   3   2     4993.77     6312.54    152.83 o 
   6   3   2       48.54       14.20     48.36 o 
   7   3   2     8018.40     9066.57    209.94 o 
   8   3   2       32.79        7.29     58.74 o 
   9   3   2     4550.76     4871.54    180.71 o 
  10   3   2      102.29       39.76     68.63 o 
  11   3   2     4672.79     4899.00    229.84 o 
  12   3   2       16.32       53.06    100.18 o 
  13   3   2     1421.07     1612.97    186.26 o 
  14   3   2        0.19      -65.43    125.00 o 
   0   4   2      581.56      690.80     58.37 o 
   1   4   2    63903.19    68306.26   1217.62 o 
   2   4   2       14.95       -1.82     23.05 o 
   3   4   2    12860.52    12262.04    314.98 o 
   4   4   2      779.97      952.09     59.07 o 
   5   4   2    22111.55    23822.51    387.81 o 
   6   4   2        2.11       36.03     52.58 o 
   7   4   2    19426.93    19889.70    435.61 o 
   8   4   2        0.00      -40.53     55.81 o 
   9   4   2      207.56       55.34     69.97 o 
  10   4   2       91.22       15.29     74.55 o 
  11   4   2     1001.51     1288.95    137.92 o 
  12   4   2       16.42      -22.03    102.85 o 
  13   4   2       85.02       46.50    121.27 o 
  14   4   2        2.61       60.31    122.28 o 
   1   5   2      559.26      660.96     41.93 o 
   2   5   2    10568.71     9478.57    658.53 o 
   3   5   2     1574.67     1575.73     65.00 o 
   4   5   2    36669.52    39051.42    374.98 o 
   5   5   2      865.86      716.44     66.76 o 
   6   5   2    10541.52     9697.55    186.75 o 
   7   5   2      413.79      412.66     63.30 o 
   8   5   2      121.90       55.42     54.07 o 
   9   5   2      476.52      501.22     89.32 o 
  10   5   2       37.68       23.94     71.39 o 
  11   5   2      369.28      516.33    116.37 o 
  12   5   2      220.04      312.23    110.27 o 
  13   5   2      165.95      280.34    138.09 o 
  14   5   2      118.96      358.87    138.91 o 
   0   6   2     5387.61     5074.07    156.28 o 
   1   6   2     3996.13     3359.76    116.45 o 
   2   6   2      134.88      111.48     32.95 o 
   3   6   2     9115.60     9390.90    184.21 o 
   4   6   2     1325.54     1234.36     67.90 o 
   5   6   2    11667.27    13098.05    226.65 o 
   6   6   2      664.45      459.97     63.58 o 
   7   6   2      797.78      764.30     81.14 o 
   8   6   2       48.71      -22.88     58.04 o 
   9   6   2       37.14       86.57     75.15 o 
  10   6   2      330.69      398.18     91.56 o 
  11   6   2       20.68        7.87     86.69 o 
  12   6   2       81.54      120.83     98.37 o 
  13   6   2      123.60        8.90    132.22 o 
  14   6   2       61.34      201.58    143.12 o 
   1   7   2     6531.32     6171.13    131.37 o 
   2   7   2       15.45       30.75     39.48 o 
   3   7   2      303.32      359.82     48.79 o 
   4   7   2       12.30      -46.01     42.69 o 
   5   7   2    16986.07    14788.12    263.70 o 
   6   7   2      127.86      101.11     56.29 o 
   7   7   2     7041.44     6730.16    225.59 o 
   8   7   2        3.40      -63.62     59.70 o 
   9   7   2     1035.24      920.10    114.26 o 
  10   7   2       70.46       43.00     90.41 o 
  11   7   2     1929.74     2122.43    166.11 o 
  12   7   2        5.69      -32.29     93.10 o 
  13   7   2     1402.36     1321.73    186.64 o 
  14   7   2        4.70      277.16    199.96 o 
   0   8   2    18250.78    18196.00    337.29 o 
   1   8   2       57.87      106.84     42.21 o 
   2   8   2     2749.46     2661.20    124.16 o 
   3   8   2    23871.53    22841.50   1038.69 o 
   4   8   2     1488.74     1834.44     85.86 o 
   5   8   2     2772.22     2582.13    105.46 o 
   6   8   2      213.83      223.36     73.18 o 
   7   8   2       75.20       13.91     67.65 o 
   8   8   2      825.32     1043.42    114.55 o 
   9   8   2      316.31      394.60     98.84 o 
  10   8   2       20.08       25.74     96.81 o 
  11   8   2       21.55        1.51     99.29 o 
  12   8   2       29.76       -7.19    107.34 o 
  13   8   2      142.42       13.00    118.79 o 
   1   9   2        0.56      -34.25     35.39 o 
   2   9   2     2471.74     2370.53     97.61 o 
   3   9   2      477.89      315.90     60.36 o 
   4   9   2      128.98      145.01     47.02 o 
   5   9   2      337.41      275.04     62.10 o 
   6   9   2      184.95      171.54     72.29 o 
   7   9   2       65.63        8.27     69.83 o 
   8   9   2      402.11      243.24     87.87 o 
   9   9   2      249.76      155.93     85.00 o 
  10   9   2        1.60       -9.88     80.99 o 
  11   9   2       57.96      123.67    101.09 o 
  12   9   2       16.01     -100.08    105.24 o 
  13   9   2        0.21      -61.00    129.82 o 
   0  10   2        0.01       13.69     59.75 o 
   1  10   2     3644.48     3895.76    127.32 o 
   2  10   2      124.63      194.26     52.85 o 
   3  10   2     3045.65     2728.71    114.63 o 
   4  10   2      192.71      198.11     55.75 o 
   5  10   2     6098.30     5809.41    227.83 o 
   6  10   2      135.35      121.33     77.55 o 
   7  10   2     1419.81     1432.42    132.45 o 
   8  10   2       20.58      -17.71     81.86 o 
   9  10   2       63.69       97.98     90.81 o 
  10  10   2       25.69       23.24    101.76 o 
  11  10   2        6.50      -53.37     96.15 o 
  12  10   2        3.00       10.02    119.42 o 
  13  10   2      175.24      120.18    148.33 o 
   1  11   2      246.71      151.81     53.33 o 
   2  11   2       69.35       -4.80     46.81 o 
   3  11   2      262.30      410.13     61.47 o 
   4  11   2      264.74      226.00     79.90 o 
   5  11   2    10267.69    10816.48    317.69 o 
   6  11   2      112.30      -20.05     83.28 o 
   7  11   2     6740.31     6960.65    433.74 o 
   8  11   2        4.39       14.76     89.81 o 
   9  11   2      957.03     1066.48    139.41 o 
  10  11   2        2.65      -13.56    111.93 o 
  11  11   2     1729.53     1617.16    210.86 o 
  12  11   2        7.89      -12.66    164.09 o 
  13  11   2     1952.44     1764.99    232.19 o 
   0  12   2      756.24      542.44     96.84 o 
   1  12   2     1115.50     1122.82     86.48 o 
   2  12   2     3180.46     3049.79    127.51 o 
   3  12   2      537.86      726.33    101.89 o 
   4  12   2     5971.42     5957.59    240.61 o 
   5  12   2      469.37      425.08    105.18 o 
   6  12   2       12.58       85.73     90.76 o 
   7  12   2      473.54      476.98    115.80 o 
   8  12   2      695.48      736.07    132.03 o 
   9  12   2       26.26        9.45    101.90 o 
  10  12   2        2.15      -78.15    126.52 o 
  11  12   2        0.02      -74.21    121.66 o 
  12  12   2       69.01      135.84    141.40 o 
   1  13   2       58.88       52.60     57.07 o 
   2  13   2        9.89      -19.07     72.09 o 
   3  13   2       94.35       99.31     78.03 o 
   4  13   2       31.11        7.16     81.98 o 
   5  13   2       79.61       41.57     75.94 o 
   6  13   2     3145.59     3819.60    222.72 o 
   7  13   2      891.95     1091.01    150.33 o 
   8  13   2      320.16      613.78    131.55 o 
   9  13   2     1963.39     1987.67    185.28 o 
  10  13   2        1.32       53.36    140.39 o 
  11  13   2      889.59     1013.12    215.63 o 
  12  13   2       58.79       38.92    180.88 o 
   0  14   2       19.66      163.53    128.75 o 
   1  14   2    17672.24    19268.22    363.74 o 
   2  14   2        0.26       51.09     90.95 o 
   3  14   2    13834.64    14622.69    391.11 o 
   4  14   2       17.61       10.54     76.46 o 
   5  14   2     1690.01     1646.17    158.34 o 
   6  14   2       32.88       34.45     98.27 o 
   7  14   2       59.70       17.02     98.20 o 
   8  14   2        0.13      -92.41    116.71 o 
   9  14   2     1000.90     1040.29    163.43 o 
  10  14   2        6.25     -131.30    119.96 o 
  11  14   2      386.95      241.47    166.04 o 
   1  15   2      918.13      951.08    157.01 o 
   2  15   2      507.10      531.39    123.43 o 
   3  15   2       15.56       32.08    108.86 o 
   4  15   2      650.92      461.08    120.07 o 
   5  15   2     1956.47     1935.75    167.59 o 
   6  15   2      699.97      460.72    135.80 o 
   7  15   2     2769.22     2658.35    225.83 o 
   8  15   2        9.82      -62.11    112.88 o 
   9  15   2     2348.79     2227.91    212.39 o 
  10  15   2        0.85       55.39    170.21 o 
  11  15   2      734.76      825.06    214.34 o 
   0  16   2     1299.40     1089.30    239.98 o 
   1  16   2        1.54       58.95    120.58 o 
   2  16   2      271.11      178.82    102.10 o 
   3  16   2       24.96      -43.00     89.06 o 
   4  16   2     2283.26     2610.71    199.21 o 
   5  16   2        3.13      119.74    115.21 o 
   6  16   2      480.92      463.92    145.23 o 
   7  16   2       25.27       54.21    107.01 o 
   8  16   2      405.41      376.36    145.12 o 
   9  16   2        2.33        0.38    166.64 o 
  10  16   2       46.64      -33.22    127.42 o 
   1  17   2     5821.87     6137.65    362.76 o 
   2  17   2      161.91      200.58    113.56 o 
   3  17   2     3637.17     3844.15    242.71 o 
   4  17   2        0.30      -10.70     95.03 o 
   5  17   2       66.43       -4.56    106.40 o 
   6  17   2       54.22       12.32    110.36 o 
   7  17   2     1454.58     1382.80    175.08 o 
   8  17   2       23.15      -11.61    120.12 o 
   9  17   2     2800.53     2571.41    265.15 o 
  10  17   2        5.91      -35.65    156.90 o 
   0  18   2        0.05       35.20    162.67 o 
   1  18   2     1872.52     2188.27    202.69 o 
   2  18   2       26.45      112.46    104.09 o 
   3  18   2    13367.54    14170.15    516.53 o 
   4  18   2      111.52      224.98    119.24 o 
   5  18   2     5459.22     5812.44    311.25 o 
   6  18   2        0.75      -87.93    131.95 o 
   7  18   2     2158.73     2351.42    223.80 o 
   8  18   2        0.30      204.11    159.26 o 
   9  18   2      246.93       53.74    188.06 o 
   1  19   2       88.78      224.42    108.22 o 
   2  19   2       52.43      -25.07    107.81 o 
   3  19   2      369.43      354.56    120.48 o 
   4  19   2      383.52      300.60    138.73 o 
   5  19   2      545.87      543.21    157.82 o 
   6  19   2       38.68       80.07    125.38 o 
   7  19   2      107.33      149.96    134.37 o 
   8  19   2        2.38       26.03    162.12 o 
   0  20   2     5228.00     5773.54    441.35 o 
   1  20   2      926.87      921.25    182.43 o 
   2  20   2      339.69      205.00    129.94 o 
   3  20   2      462.37      493.48    226.55 o 
   4  20   2        0.30       31.40    121.25 o 
   5  20   2     1187.03     1319.03    200.45 o 
   6  20   2      216.06      179.82    158.36 o 
   7  20   2      472.31      501.36    190.68 o 
   1  21   2      403.40      265.41    154.63 o 
   2  21   2        4.58      -45.16    128.97 o 
   3  21   2     1452.02     1341.27    204.69 o 
   4  21   2       10.17       -6.41    118.50 o 
   5  21   2      401.76      371.41    168.06 o 
   6  21   2        5.24      -45.83    219.30 o 
   0  22   2       19.58     -335.94    223.96 o 
   1  22   2     2552.25     2188.73    225.50 o 
   2  22   2       92.67      214.79    152.70 o 
   3  22   2      623.74      567.07    183.64 o 
   4  22   2        0.07       64.87    133.97 o 
   1  23   2        5.34      168.51    162.99 o 
   2  23   2        0.60       71.42    182.22 o 
   1   1   3      641.52      539.79     26.03 o 
   2   1   3     3225.43     3471.01     66.96 o 
   3   1   3        4.77      -30.68     26.11 o 
   4   1   3     9940.38    10429.99    147.28 o 
   5   1   3      178.13       87.85     37.49 o 
   6   1   3     3839.26     3803.30    134.13 o 
   7   1   3     6085.06     6208.21    194.23 o 
   8   1   3     4555.73     5368.04    163.81 o 
   9   1   3    11214.01    11637.21    305.05 o 
  10   1   3     1695.33     2085.26    171.14 o 
  11   1   3      763.34      998.99    154.60 o 
  12   1   3      709.39      960.62    161.39 o 
  13   1   3      114.95      225.85    140.82 o 
  14   1   3       86.18      137.85    138.74 o 
   0   2   3      136.09       54.12     20.48 o 
   1   2   3     2219.43     2362.88     50.02 o 
   2   2   3     9169.82    10797.65    127.78 o 
   3   2   3    77348.93    85026.84    918.56 o 
   4   2   3    20218.60    19591.60    208.39 o 
   5   2   3    14256.77    14913.26    200.13 o 
   6   2   3     4694.06     4403.74    136.94 o 
   7   2   3      175.49      132.64     63.31 o 
   8   2   3      712.71      568.80     88.88 o 
   9   2   3      413.53      401.32     82.85 o 
  10   2   3      444.61      397.18    119.10 o 
  11   2   3      304.20      369.96    103.76 o 
  12   2   3       49.23       32.11    100.28 o 
  13   2   3       24.88      -34.60    110.18 o 
  14   2   3      134.74      170.83    133.18 o 
   1   3   3    13418.41    14035.95    123.71 o 
   2   3   3    13013.87    12415.47    142.29 o 
   3   3   3     6636.07     6876.64    108.88 o 
   4   3   3      440.90      450.21     42.66 o 
   5   3   3      666.22      524.58     60.27 o 
   6   3   3     4783.95     4890.64    146.53 o 
   7   3   3      598.74      688.67     82.38 o 
   8   3   3      343.60      256.26     82.42 o 
   9   3   3     2128.18     2187.31    126.98 o 
  10   3   3      273.62      128.00     84.53 o 
  11   3   3      411.89      192.45     95.64 o 
  12   3   3      128.38      -27.43     89.91 o 
  13   3   3       70.71       80.01    123.30 o 
  14   3   3       42.53       42.21    143.60 o 
   0   4   3     9757.89    11739.60    207.85 o 
   1   4   3     6037.76     5071.85     80.68 o 
   2   4   3     3260.64     2769.88    195.13 o 
   3   4   3      462.27      594.27     36.29 o 
   4   4   3    25584.87    24038.17    431.66 o 
   5   4   3      340.62      294.26     55.39 o 
   6   4   3     6118.13     6220.37    154.27 o 
   7   4   3     5870.02     6059.70    162.00 o 
   8   4   3      140.94      241.91     72.37 o 
   9   4   3       64.92       76.14     67.50 o 
  10   4   3       65.81        8.53     75.71 o 
  11   4   3      934.04      946.61    121.87 o 
  12   4   3       29.77      -16.82     95.80 o 
  13   4   3       58.55       85.97    131.74 o 
  14   4   3        7.75      130.60    159.52 o 
   1   5   3       21.86       12.87     23.36 o 
   2   5   3      345.80      302.08     33.77 o 
   3   5   3     1776.71     1368.21     48.18 o 
   4   5   3    15497.08    15466.76    207.13 o 
   5   5   3     4971.22     5003.02    131.76 o 
   6   5   3    14457.43    14278.72    232.89 o 
   7   5   3     4005.50     3654.97    141.04 o 
   8   5   3     4553.71     3862.51    151.53 o 
   9   5   3     1346.73      962.18     86.95 o 
  10   5   3      639.88      643.34     95.57 o 
  11   5   3      832.79      587.80    109.62 o 
  12   5   3     1506.67     1610.74    156.31 o 
  13   5   3     1077.72     1183.87    169.94 o 
  14   5   3     1434.50     1423.99    207.54 o 
   0   6   3     2769.05     2386.97    134.73 o 
   1   6   3      963.30      868.15     49.93 o 
   2   6   3     3286.85     3482.16     75.05 o 
   3   6   3    19126.24    19815.57    227.63 o 
   4   6   3     4237.51     4603.09    118.87 o 
   5   6   3    18065.35    19271.20    253.09 o 
   6   6   3     2609.41     2594.97    115.65 o 
   7   6   3      639.52      461.65     67.48 o 
   8   6   3      133.38       95.17     65.30 o 
   9   6   3       12.41      -57.60     74.50 o 
  10   6   3       84.66        9.31     78.38 o 
  11   6   3       77.19        2.65     93.88 o 
  12   6   3      185.01      131.89    113.08 o 
  13   6   3       24.70      105.63    112.78 o 
  14   6   3       43.41       -1.94    151.42 o 
   1   7   3     2465.21     2364.36     86.79 o 
   2   7   3     3942.44     4934.13     95.23 o 
   3   7   3     1854.40     1999.41    142.60 o 
   4   7   3        0.07       37.80     40.73 o 
   5   7   3       18.78      111.12     56.13 o 
   6   7   3       98.24      131.16     56.54 o 
   7   7   3      407.50      422.43     73.21 o 
   8   7   3       52.67        6.12     66.28 o 
   9   7   3       82.96      -22.18     74.32 o 
  10   7   3        6.04       63.06     85.26 o 
  11   7   3       72.24       97.76     81.88 o 
  12   7   3        1.55        5.57    107.71 o 
  13   7   3        7.24       -0.88    106.18 o 
  14   7   3       21.94      -27.72    144.94 o 
   0   8   3     1369.25     1346.77    104.37 o 
   1   8   3     4659.20     4936.38    130.37 o 
   2   8   3     9952.56    11197.59    211.01 o 
   3   8   3    12725.21    13464.45    204.51 o 
   4   8   3     4585.55     5221.20    135.51 o 
   5   8   3     2460.28     2541.15    102.46 o 
   6   8   3      115.68      170.08     57.47 o 
   7   8   3      145.22       21.34     61.21 o 
   8   8   3      382.41      636.02    105.49 o 
   9   8   3       70.78       38.60     80.82 o 
  10   8   3       20.47      138.08     97.07 o 
  11   8   3       51.71       -5.88     92.97 o 
  12   8   3        6.72       21.91    105.32 o 
  13   8   3       33.35      -45.78    117.46 o 
   1   9   3     1312.73     1268.97     80.10 o 
   2   9   3       22.63        1.50     47.50 o 
   3   9   3       76.08       34.42     49.62 o 
   4   9   3     1542.10     1947.12     92.45 o 
   5   9   3     4521.67     4956.23    158.92 o 
   6   9   3     3726.48     4122.44    182.01 o 
   7   9   3     2736.92     2677.71    154.72 o 
   8   9   3     2078.61     2284.66    156.52 o 
   9   9   3     1379.74     1481.44    139.80 o 
  10   9   3      855.29      551.11    122.36 o 
  11   9   3      832.48      688.06    121.76 o 
  12   9   3      425.39      231.72    140.23 o 
  13   9   3      212.65      170.07    123.06 o 
   0  10   3     3115.04     3074.69    165.91 o 
   1  10   3     4515.99     4575.51    139.28 o 
   2  10   3     1437.17     1208.41     82.93 o 
   3  10   3      468.21      398.50     63.55 o 
   4  10   3     5791.36     6099.02    165.88 o 
   5  10   3      403.07      313.24     70.07 o 
   6  10   3     2765.64     2682.66    160.50 o 
   7  10   3      268.36      193.76     83.54 o 
   8  10   3       76.28       21.72     79.60 o 
   9  10   3       78.26       13.03     84.92 o 
  10  10   3       14.72       38.57     96.15 o 
  11  10   3       79.20       59.36    116.20 o 
  12  10   3        7.81       36.32    147.55 o 
  13  10   3       25.74      -86.33    132.61 o 
   1  11   3      580.28      495.22     66.62 o 
   2  11   3      635.92      532.66     67.91 o 
   3  11   3      423.26      493.94     69.35 o 
   4  11   3      629.14      534.69     85.32 o 
   5  11   3     3910.56     4221.83    212.38 o 
   6  11   3       10.44       23.33     84.49 o 
   7  11   3      920.46     1203.08    147.00 o 
   8  11   3      726.37      766.33    118.36 o 
   9  11   3       76.75      115.09    112.23 o 
  10  11   3      294.29      171.55    109.12 o 
  11  11   3       66.75     -113.54    137.24 o 
  12  11   3       22.31       26.62    124.45 o 
  13  11   3      237.40      480.88    313.02 o 
   0  12   3     4695.49     4415.30    211.90 o 
   1  12   3     4264.36     4214.57    147.86 o 
   2  12   3     5035.15     4647.86    155.16 o 
   3  12   3    18103.29    18222.01    359.98 o 
   4  12   3     4154.95     3886.38    180.50 o 
   5  12   3     5883.31     5372.91    234.98 o 
   6  12   3     2002.52     1595.22    157.00 o 
   7  12   3       92.05       75.09     90.34 o 
   8  12   3      116.24        7.46     90.13 o 
   9  12   3       61.46        4.89    113.04 o 
  10  12   3        5.79       42.05    133.50 o 
  11  12   3        1.72      108.25    168.45 o 
  12  12   3        0.44      -42.22    167.96 o 
   1  13   3       59.31      -23.84     58.78 o 
   2  13   3        3.38      -21.71     60.32 o 
   3  13   3      165.94       37.15     66.70 o 
   4  13   3      404.69      225.37     99.07 o 
   5  13   3      639.77      329.26    112.31 o 
   6  13   3     5883.18     5759.68    260.33 o 
   7  13   3     1817.16     1430.63    161.27 o 
   8  13   3     3948.05     3586.76    227.70 o 
   9  13   3     3306.89     2840.76    228.64 o 
  10  13   3     2193.84     2735.88    259.98 o 
  11  13   3      765.71      721.31    177.86 o 
  12  13   3      498.17      364.36    182.70 o 
   0  14   3     2964.59     3278.85    203.43 o 
   1  14   3     1116.78     1281.79    104.76 o 
   2  14   3     3005.34     3100.20    167.37 o 
   3  14   3      219.25      192.92    100.06 o 
   4  14   3       10.49      101.97    104.26 o 
   5  14   3      516.30      559.02    124.14 o 
   6  14   3        1.93      -50.52     91.63 o 
   7  14   3       67.25       -2.49    115.13 o 
   8  14   3      407.52      299.96    135.95 o 
   9  14   3        0.33      -11.42    117.55 o 
  10  14   3       14.00       33.08    161.48 o 
  11  14   3      119.89      242.86    186.72 o 
   1  15   3     1433.65     1617.70    132.21 o 
   2  15   3       76.52       47.52     98.12 o 
   3  15   3      532.44      404.19    110.81 o 
   4  15   3      199.65      215.23    106.71 o 
   5  15   3     1670.75     1497.55    168.00 o 
   6  15   3        3.10       -6.39    102.77 o 
   7  15   3     1183.15      840.01    149.29 o 
   8  15   3     1349.82     1342.19    173.27 o 
   9  15   3      739.31      450.12    183.82 o 
  10  15   3      417.17      278.16    140.55 o 
  11  15   3      667.04      460.91    184.24 o 
   0  16   3    14514.49    15502.31    586.22 o 
   1  16   3     6895.58     7524.32    296.15 o 
   2  16   3     1564.28     1720.18    156.71 o 
   3  16   3       71.76       39.36    104.73 o 
   4  16   3      346.84      375.37    114.95 o 
   5  16   3     1494.91     1899.14    188.91 o 
   6  16   3     3879.67     3947.07    443.97 o 
   7  16   3     3111.30     3457.14    272.30 o 
   8  16   3     1062.57      896.87    174.90 o 
   9  16   3       31.09       18.07    147.30 o 
  10  16   3        5.39     -174.31    149.40 o 
   1  17   3     2001.08     2101.49    191.56 o 
   2  17   3       24.20       90.06    107.39 o 
   3  17   3      528.04      659.02    131.13 o 
   4  17   3       74.62       -4.59    121.32 o 
   5  17   3      139.52      188.81    115.97 o 
   6  17   3       30.31       23.39    120.56 o 
   7  17   3      290.05      241.13    136.22 o 
   8  17   3      651.12      493.12    175.30 o 
   9  17   3      504.89      674.53    186.61 o 
  10  17   3      255.55      669.72    438.19 o 
   0  18   3      384.62      247.50    152.33 o 
   1  18   3       38.80       56.25    128.51 o 
   2  18   3      195.04       85.25    105.56 o 
   3  18   3        4.23      160.00    134.82 o 
   4  18   3     1094.22     1117.23    158.69 o 
   5  18   3       69.67       34.99    116.24 o 
   6  18   3       92.76       93.50    139.33 o 
   7  18   3      298.39      325.47    155.88 o 
   8  18   3       18.71     -155.96    168.61 o 
   9  18   3       10.70       99.88    192.67 o 
   1  19   3       19.72      -28.96    112.07 o 
   2  19   3       17.85      -83.31    132.62 o 
   3  19   3      754.05      701.48    154.80 o 
   4  19   3     1897.18     2191.66    217.26 o 
   5  19   3     1803.41     2136.78    215.41 o 
   6  19   3     1069.48      880.47    166.46 o 
   7  19   3      597.34      507.83    177.03 o 
   8  19   3      207.12       22.49    138.07 o 
   0  20   3       21.33      126.59    162.03 o 
   1  20   3     2520.39     2410.97    219.27 o 
   2  20   3      481.20      341.93    147.71 o 
   3  20   3      755.38      776.36    166.55 o 
   4  20   3     1194.69     1162.91    179.72 o 
   5  20   3     2495.92     2518.39    228.98 o 
   6  20   3     1012.20     1077.02    210.56 o 
   7  20   3     1426.32     1489.29    254.56 o 
   1  21   3       12.19     -105.74    144.31 o 
   2  21   3      180.33      147.47    147.42 o 
   3  21   3       15.89       18.07    133.93 o 
   4  21   3        5.66      -18.97    126.32 o 
   5  21   3      180.44      146.18    153.57 o 
   6  21   3        6.64       -5.58    145.61 o 
   0  22   3      821.80      724.20    276.78 o 
   1  22   3      948.48     1168.69    233.96 o 
   2  22   3     1458.96     1153.11    189.15 o 
   3  22   3        3.97       54.54    148.17 o 
   4  22   3      500.14      422.68    165.88 o 
   1  23   3        3.28       67.46    155.39 o 
   0   0   4    99414.23   107601.79   1273.46 o 
   1   0   4      204.62      145.33     35.89 o 
   2   0   4    13143.92    14494.66    308.06 o 
   3   0   4       55.81        5.74     60.54 o 
   4   0   4     6790.04     7129.71    219.96 o 
   5   0   4      202.49      173.20     50.27 o 
   6   0   4     8594.27     8540.47    202.71 o 
   7   0   4       13.90      -29.06     72.25 o 
   8   0   4     6636.81     7416.02    378.89 o 
   9   0   4       82.22       64.14    139.11 o 
  10   0   4        1.96       -5.09    101.71 o 
  11   0   4       66.36       92.92    149.12 o 
  12   0   4      387.09      129.55    152.72 o 
  13   0   4        0.04     -173.99    196.19 o 
  14   0   4      122.47      -52.54    167.75 o 
   1   1   4       95.96      105.18     20.08 o 
   2   1   4     7349.59     5581.06    152.95 o 
   3   1   4    16730.84    16562.59    173.38 o 
   4   1   4     6049.71     5360.54    151.57 o 
   5   1   4     1749.69     1561.34     66.67 o 
   6   1   4     2235.50     2096.80     76.29 o 
   7   1   4      601.23      602.74     73.92 o 
   8   1   4     8675.08     9192.18    285.45 o 
   9   1   4     2505.60     2718.70    179.39 o 
  10   1   4     3190.53     3178.33    202.01 o 
  11   1   4       10.70       23.82    110.99 o 
  12   1   4      435.63      566.39    142.35 o 
  13   1   4       31.70      -36.89    114.11 o 
  14   1   4      125.22      227.53    137.30 o 
   0   2   4       45.74        6.21     24.97 o 
   1   2   4    39553.08    38815.27    349.89 o 
   2   2   4     2013.76     1907.91     76.48 o 
   3   2   4   105135.63   115148.95   1216.39 o 
   4   2   4     4087.94     3549.11     92.78 o 
   5   2   4     1594.89     1661.53     75.48 o 
   6   2   4      130.70      175.34     53.85 o 
   7   2   4     1695.67     1150.51     86.88 o 
   8   2   4       24.88      -10.50     63.91 o 
   9   2   4        0.05       61.01     75.31 o 
  10   2   4       26.78       35.56    103.82 o 
  11   2   4      304.17      626.74    131.42 o 
  12   2   4        0.68      -71.45     91.15 o 
  13   2   4        0.18       -7.80    119.61 o 
  14   2   4        3.22       80.21    153.56 o 
   1   3   4     2566.63     2358.05     59.95 o 
   2   3   4      298.78      354.24     42.33 o 
   3   3   4      558.79      666.18     44.23 o 
   4   3   4     7037.13     6213.95    121.09 o 
   5   3   4      367.89      237.79     42.51 o 
   6   3   4     1849.21     1626.74     95.45 o 
   7   3   4      363.28      169.59     56.91 o 
   8   3   4     4535.29     4938.50    186.20 o 
   9   3   4       15.75       22.78     73.46 o 
  10   3   4     3855.91     3386.00    182.03 o 
  11   3   4        7.84      -31.07     84.05 o 
  12   3   4     1194.90      816.73    131.39 o 
  13   3   4       19.44      -45.69    136.28 o 
  14   3   4      954.36      862.07    203.96 o 
   0   4   4     4076.65     4594.05    101.69 o 
   1   4   4       40.78       57.92     20.43 o 
   2   4   4     5019.64     5453.73     91.55 o 
   3   4   4     1959.53     1923.90     71.78 o 
   4   4   4    45089.21    48763.66    499.11 o 
   5   4   4     3798.18     3438.53    101.67 o 
   6   4   4    28359.61    30195.71    664.30 o 
   7   4   4      146.47       33.06     52.80 o 
   8   4   4     1436.83     1246.07     99.90 o 
   9   4   4       14.07      -37.85     63.17 o 
  10   4   4      421.31      305.55     82.30 o 
  11   4   4       12.20       70.40     92.74 o 
  12   4   4      737.64      676.79    134.35 o 
  13   4   4       10.71      -82.29    129.08 o 
  14   4   4       39.79       84.62    188.87 o 
   1   5   4     2051.58     2208.08     62.12 o 
   2   5   4       63.22       25.33     25.97 o 
   3   5   4     3755.05     3812.02    102.42 o 
   4   5   4     1227.72     1202.51     57.93 o 
   5   5   4    12071.97    13488.94    214.11 o 
   6   5   4      938.43     1034.73     78.01 o 
   7   5   4      506.68      713.80     71.52 o 
   8   5   4      350.62      201.82     65.60 o 
   9   5   4       67.60      119.73     68.17 o 
  10   5   4      131.42      120.49     79.83 o 
  11   5   4      181.21      245.29    103.75 o 
  12   5   4      342.09      200.02    103.82 o 
  13   5   4      499.02      463.22    130.57 o 
  14   5   4      141.64      137.43    139.37 o 
   0   6   4       66.97        6.57     50.61 o 
   1   6   4     3993.58     4731.35     95.56 o 
   2   6   4     1703.62     1764.93     60.42 o 
   3   6   4    17256.63    19776.14    191.13 o 
   4   6   4     4418.24     4580.98     94.75 o 
   5   6   4     4075.46     4172.48    129.33 o 
   6   6   4     3837.40     3505.79    125.91 o 
   7   6   4      151.14      286.26     69.81 o 
   8   6   4      176.15       64.07     66.07 o 
   9   6   4      339.32      202.41     94.91 o 
  10   6   4       25.22       60.92     86.34 o 
  11   6   4      174.24      -10.06     87.90 o 
  12   6   4        0.49       66.97     99.61 o 
  13   6   4       10.86       71.97    109.85 o 
  14   6   4       27.17       30.27    150.18 o 
   1   7   4      134.02      144.10     37.26 o 
   2   7   4       27.51       25.55     32.57 o 
   3   7   4        5.04      -42.14     31.80 o 
   4   7   4     6371.21     7005.00    153.79 o 
   5   7   4      165.17      124.05     50.71 o 
   6   7   4    22830.21    22759.10    302.07 o 
   7   7   4       96.72      125.15     58.89 o 
   8   7   4     6328.17     6204.09    229.99 o 
   9   7   4       83.39       83.49     84.37 o 
  10   7   4     3466.47     3015.73    184.37 o 
  11   7   4        0.01       26.96     88.54 o 
  12   7   4     2236.51     2142.04    200.82 o 
  13   7   4        0.89       88.49    122.54 o 
  14   7   4      430.94      452.05    169.19 o 
   0   8   4      263.15      409.29     71.70 o 
   1   8   4     5317.34     5614.67    141.88 o 
   2   8   4    21838.97    24292.54    233.31 o 
   3   8   4      362.10      291.29     64.94 o 
   4   8   4    24741.33    27400.85    334.31 o 
   5   8   4      601.32      519.00     63.86 o 
   6   8   4      592.34      482.41     69.12 o 
   7   8   4      358.55      274.05     89.15 o 
   8   8   4       21.08        4.26     72.96 o 
   9   8   4      146.16       96.66     89.98 o 
  10   8   4      266.32      327.00     97.94 o 
  11   8   4        0.78      120.40     89.31 o 
  12   8   4       47.85      146.77    118.04 o 
  13   8   4       26.12       -6.30    113.89 o 
   1   9   4    17974.27    20582.69    390.55 o 
   2   9   4      270.29      234.41     46.16 o 
   3   9   4    12030.18    13876.70    201.02 o 
   4   9   4       25.37      -20.97     47.04 o 
   5   9   4     1427.05     1289.14     85.38 o 
   6   9   4        7.33      -73.40     61.21 o 
   7   9   4       40.63      110.73     82.27 o 
   8   9   4       22.17      -48.89     74.19 o 
   9   9   4      588.90      582.15    104.36 o 
  10   9   4        3.66      -28.53     86.53 o 
  11   9   4        7.37       22.27    114.83 o 
  12   9   4       19.79      -51.14    133.89 o 
  13   9   4        0.00        0.14    117.58 o 
   0  10   4    54391.08    57879.18    697.44 o 
   1  10   4       17.54        4.29     50.72 o 
   2  10   4    17776.99    17982.03    274.51 o 
   3  10   4      175.25      214.35     40.89 o 
   4  10   4    13171.32    13631.07    261.71 o 
   5  10   4      271.91      278.22     66.47 o 
   6  10   4     9786.76    10197.22    258.31 o 
   7  10   4       92.03       45.52     78.78 o 
   8  10   4      335.07      450.86     97.29 o 
   9  10   4      140.61       21.42     88.44 o 
  10  10   4      203.51      -47.15    100.51 o 
  11  10   4       10.00       82.16    135.34 o 
  12  10   4      276.74       98.24    131.43 o 
  13  10   4        2.24      -47.24    145.91 o 
   1  11   4      163.72      164.83     78.89 o 
   2  11   4      354.79      203.37     49.35 o 
   3  11   4      108.63      121.85     56.49 o 
   4  11   4     5563.02     5596.31    216.65 o 
   5  11   4      432.23      387.78     81.81 o 
   6  11   4     6446.80     6007.87    704.03 o 
   7  11   4       49.49       73.50     78.29 o 
   8  11   4     5395.24     5670.56    239.93 o 
   9  11   4       19.20       13.99     85.70 o 
  10  11   4     2021.96     1842.81    189.74 o 
  11  11   4       57.24       10.86    126.76 o 
  12  11   4     1722.90     2092.94    249.04 o 
   0  12   4      812.52      740.32    105.59 o 
   1  12   4      262.50      186.23     64.14 o 
   2  12   4     2314.93     2201.13    115.26 o 
   3  12   4     7395.57     7556.15    261.12 o 
   4  12   4     3034.58     2634.73    152.07 o 
   5  12   4     2270.23     2178.10    145.22 o 
   6  12   4      239.55      124.27     90.66 o 
   7  12   4      550.01      688.92    113.12 o 
   8  12   4        2.55      -59.14     86.36 o 
   9  12   4       61.72       83.51    115.47 o 
  10  12   4        0.41       87.16    111.71 o 
  11  12   4      732.52      894.13    166.22 o 
  12  12   4        0.17       11.71    135.82 o 
   1  13   4       79.40        3.52     57.28 o 
   2  13   4        2.60      -42.83     46.44 o 
   3  13   4      435.57      611.44     88.67 o 
   4  13   4     1323.04     1097.64    111.41 o 
   5  13   4       40.80       -9.03     84.64 o 
   6  13   4     3378.88     3473.41    214.24 o 
   7  13   4      293.62      218.11    102.38 o 
   8  13   4     2884.53     2920.15    211.07 o 
   9  13   4        0.05      115.69    157.45 o 
  10  13   4     1848.30     2056.07    239.15 o 
  11  13   4       89.96      279.90    183.34 o 
  12  13   4      183.62      230.38    165.40 o 
   0  14   4     3674.17     3722.58    222.57 o 
   1  14   4      144.13        1.86     63.48 o 
   2  14   4    11560.31    12028.20    310.24 o 
   3  14   4      214.60      101.18     76.81 o 
   4  14   4     6141.76     6012.35    237.53 o 
   5  14   4        1.16        5.61     92.88 o 
   6  14   4      768.48      836.52    129.45 o 
   7  14   4       16.07      -47.73     94.73 o 
   8  14   4     1348.37     1405.39    221.99 o 
   9  14   4        6.49     -153.50    124.16 o 
  10  14   4      690.70      314.71    173.54 o 
  11  14   4       11.03       14.63    132.72 o 
   1  15   4      678.37      655.15    103.50 o 
   2  15   4      270.17      155.43     84.25 o 
   3  15   4      243.77       73.22     76.45 o 
   4  15   4       11.59       82.62     97.58 o 
   5  15   4      159.65      183.20    103.23 o 
   6  15   4     2288.37     1830.97    178.50 o 
   7  15   4       15.30        2.05    122.24 o 
   8  15   4     2035.69     1803.99    229.98 o 
   9  15   4       98.28      -66.62    159.54 o 
  10  15   4      753.11      723.91    186.53 o 
  11  15   4       32.15      -43.07    155.96 o 
   0  16   4      144.65       35.66    109.26 o 
   1  16   4      551.51      645.17    112.58 o 
   2  16   4      106.70      116.82     93.10 o 
   3  16   4      106.46       89.43    107.80 o 
   4  16   4       16.04      -27.33     83.65 o 
   5  16   4      733.39      533.70    129.72 o 
   6  16   4        8.34      -27.94    104.55 o 
   7  16   4      255.43      268.94    153.03 o 
   8  16   4       26.18      133.49    145.18 o 
   9  16   4       19.75     -113.26    164.01 o 
  10  16   4        4.54     -107.88    133.08 o 
   1  17   4      172.40       83.30    113.79 o 
   2  17   4      736.49      782.62    135.25 o 
   3  17   4       43.41       -4.62     95.79 o 
   4  17   4       38.42       27.94    103.55 o 
   5  17   4       23.78      100.00    108.70 o 
   6  17   4        8.81     -109.64    112.96 o 
   7  17   4        7.10      -10.57    118.72 o 
   8  17   4     1539.89     1781.24    285.34 o 
   9  17   4       27.92      -65.04    139.76 o 
   0  18   4       50.12       15.57    159.47 o 
   1  18   4      151.79       -4.50    115.73 o 
   2  18   4     1015.90     1051.83    157.07 o 
   3  18   4        7.58       58.78    111.70 o 
   4  18   4     5445.10     5031.40    281.99 o 
   5  18   4      108.56      240.11    142.17 o 
   6  18   4     2934.78     2703.25    264.81 o 
   7  18   4       55.16      -24.13    168.63 o 
   8  18   4      239.12      377.36    182.47 o 
   9  18   4       10.09       20.05    216.99 o 
   1  19   4     1381.45     1332.54    172.46 o 
   2  19   4      105.78      104.79    116.42 o 
   3  19   4      174.34      131.21    140.00 o 
   4  19   4      387.02      542.26    137.56 o 
   5  19   4       98.03       74.25    131.12 o 
   6  19   4      251.88      386.90    165.01 o 
   7  19   4       28.19       39.66    165.92 o 
   8  19   4       95.99       28.89    136.65 o 
   0  20   4      355.32      201.31    202.00 o 
   1  20   4      581.16      550.42    155.39 o 
   2  20   4      223.03      192.70    127.99 o 
   3  20   4       18.29       13.31    120.72 o 
   4  20   4      324.11      266.41    134.38 o 
   5  20   4      472.50      337.03    176.50 o 
   6  20   4      653.47      711.10    194.78 o 
   7  20   4        5.08       30.13    188.69 o 
   1  21   4       25.21       30.40    134.32 o 
   2  21   4      629.79      704.48    165.38 o 
   3  21   4        8.43      -31.25    112.04 o 
   4  21   4      114.96      110.64    187.56 o 
   5  21   4        0.03     -140.10    138.64 o 
   6  21   4     1008.30     1075.26    212.37 o 
   0  22   4     3505.86     3624.95    413.39 o 
   1  22   4        4.76      -19.82    153.93 o 
   2  22   4     2258.78     2576.91    308.96 o 
   3  22   4      422.71      252.99    157.64 o 
   4  22   4     1063.11     1002.10    225.23 o 
   1   1   5      185.05      172.36     25.09 o 
   2   1   5     3170.95     3624.25     81.69 o 
   3   1   5     8523.35     8656.04    145.67 o 
   4   1   5     1713.17     1485.97     69.91 o 
   5   1   5      921.99     1000.43     63.20 o 
   6   1   5     1568.99     1334.82     69.50 o 
   7   1   5     6970.14     7373.95    159.78 o 
   8   1   5     9829.50     9838.69    259.81 o 
   9   1   5      677.19      647.78    115.73 o 
  10   1   5     2018.27     1533.62    153.38 o 
  11   1   5     1039.96     1304.64    154.49 o 
  12   1   5      172.70      200.70    128.52 o 
  13   1   5      391.00      413.88    133.65 o 
  14   1   5      177.14      133.34    200.25 o 
   0   2   5      878.31      975.35     49.48 o 
   1   2   5    19983.65    19442.67    186.90 o 
   2   2   5    12148.70    12300.49    126.76 o 
   3   2   5     5504.56     6028.37    107.40 o 
   4   2   5    19648.92    20360.62    306.43 o 
   5   2   5     2729.25     3073.94     96.90 o 
   6   2   5      213.58      192.61     39.67 o 
   7   2   5      414.39      433.37     53.11 o 
   8   2   5       62.90       -6.52     74.44 o 
   9   2   5      487.66      384.62    107.17 o 
  10   2   5     1185.08     1332.43    152.36 o 
  11   2   5      167.25      102.51     96.26 o 
  12   2   5        3.32        6.73    107.45 o 
  13   2   5      170.67       68.06    119.28 o 
  14   2   5      383.37      543.44    231.68 o 
   1   3   5      934.38      994.98     35.30 o 
   2   3   5      135.72       89.43     25.32 o 
   3   3   5       62.77      190.69     32.80 o 
   4   3   5     2386.83     2656.10     85.84 o 
   5   3   5     3573.23     3064.76     97.98 o 
   6   3   5      363.30      203.09     48.12 o 
   7   3   5     1173.11     1211.51     92.87 o 
   8   3   5       29.03        1.07     70.72 o 
   9   3   5      412.69      502.93     91.58 o 
  10   3   5       75.69      126.56     81.82 o 
  11   3   5      300.79      143.38     88.93 o 
  12   3   5      134.24      222.48    100.90 o 
  13   3   5       59.82      -37.52    114.38 o 
  14   3   5      470.43      449.99    185.37 o 
   0   4   5     1021.47      942.01     52.93 o 
   1   4   5       70.23       29.78     21.98 o 
   2   4   5      596.46      732.50     42.36 o 
   3   4   5     4884.35     5488.29    438.41 o 
   4   4   5     1452.57     1237.52     62.76 o 
   5   4   5    18070.05    18039.44    225.11 o 
   6   4   5       65.24        9.48     43.76 o 
   7   4   5      295.37      533.35     70.73 o 
   8   4   5       32.17      -79.47     65.42 o 
   9   4   5       83.39      146.27     71.45 o 
  10   4   5      417.55      391.20     81.32 o 
  11   4   5       70.24      -52.41     94.37 o 
  12   4   5        0.36      -56.92    108.06 o 
  13   4   5      166.16      131.65    129.55 o 
  14   4   5        5.02      102.93    154.25 o 
   1   5   5     2131.92     2010.28     59.62 o 
   2   5   5    10373.10    10210.71    160.47 o 
   3   5   5     7546.52     7582.64    123.14 o 
   4   5   5     5589.57     5960.51    117.01 o 
   5   5   5     6300.57     6749.41    146.57 o 
   6   5   5     3783.11     4230.04    117.59 o 
   7   5   5     4049.26     4761.35    149.88 o 
   8   5   5     2262.67     2444.55    129.80 o 
   9   5   5      971.55     1135.19    108.35 o 
  10   5   5     1146.62     1550.10    149.12 o 
  11   5   5     1166.54     1149.39    138.11 o 
  12   5   5     1148.53     1208.91    158.55 o 
  13   5   5     1942.22     1790.05    190.68 o 
  14   5   5      695.94      671.00    171.09 o 
   0   6   5     5942.74     7143.68    198.95 o 
   1   6   5    17750.20    20934.32    236.36 o 
   2   6   5     9482.34    10825.85    146.01 o 
   3   6   5      529.46      533.59     45.43 o 
   4   6   5     5870.57     6260.95    119.08 o 
   5   6   5      687.10      595.19     52.98 o 
   6   6   5     4650.49     4200.92    135.62 o 
   7   6   5     4686.21     4595.40    149.86 o 
   8   6   5     1362.28      976.09     96.44 o 
   9   6   5      173.86      183.10     81.59 o 
  10   6   5        0.40      -87.04     87.85 o 
  11   6   5      306.42      277.73    107.59 o 
  12   6   5       37.85      -32.09     93.84 o 
  13   6   5        3.54       50.17    113.80 o 
  14   6   5        1.34       12.78    155.29 o 
   1   7   5       17.46        8.79     43.83 o 
   2   7   5      227.34      219.22     40.78 o 
   3   7   5      192.72      251.16     42.52 o 
   4   7   5      120.05        3.39     35.64 o 
   5   7   5      122.57       98.54     47.29 o 
   6   7   5     2316.82     2405.79    110.56 o 
   7   7   5      839.35      974.71     86.95 o 
   8   7   5      539.02      434.52     88.49 o 
   9   7   5       82.11      214.64     86.49 o 
  10   7   5      304.38      366.40    104.61 o 
  11   7   5      108.54      207.15    117.68 o 
  12   7   5      260.73      336.22    125.89 o 
  13   7   5       16.56       91.36    121.72 o 
   0   8   5      396.31      249.35     76.71 o 
   1   8   5     7077.72     7059.32    133.11 o 
   2   8   5    25553.54    26733.57    254.51 o 
   3   8   5    21173.67    21908.67    296.61 o 
   4   8   5    23661.19    23226.26    390.30 o 
   5   8   5     3684.00     3255.89    118.80 o 
   6   8   5      507.69      452.22     69.60 o 
   7   8   5       48.68        8.85     60.59 o 
   8   8   5       63.38       59.51     77.20 o 
   9   8   5      314.49       82.57     84.22 o 
  10   8   5      205.75       78.58     81.47 o 
  11   8   5      386.32      355.03    119.13 o 
  12   8   5        3.10       74.37    127.85 o 
  13   8   5        3.13        9.69    129.28 o 
   1   9   5       66.84       -8.60     45.33 o 
   2   9   5     1273.68     1356.85     69.99 o 
   3   9   5      674.25      582.07     52.50 o 
   4   9   5     4942.02     4459.15    137.14 o 
   5   9   5     6570.67     6091.71    162.24 o 
   6   9   5     5711.91     5555.31    191.76 o 
   7   9   5     4139.50     4085.40    175.08 o 
   8   9   5      928.54      671.41    112.90 o 
   9   9   5     1707.17     1614.65    151.34 o 
  10   9   5     1185.98      928.48    146.61 o 
  11   9   5     1397.14     1240.79    238.42 o 
  12   9   5      653.28      570.49    158.34 o 
  13   9   5      737.03      756.73    148.29 o 
   0  10   5    13217.72    14877.36    357.13 o 
   1  10   5     4857.15     5000.94    150.41 o 
   2  10   5     2625.75     2656.91    133.43 o 
   3  10   5     3308.43     3328.79     96.99 o 
   4  10   5      469.16      466.53     67.63 o 
   5  10   5     3289.97     3031.39    148.24 o 
   6  10   5     1046.60     1113.60    102.22 o 
   7  10   5      900.23      716.46     94.47 o 
   8  10   5        0.75       25.76     85.39 o 
   9  10   5       65.44       58.81    107.21 o 
  10  10   5        5.31      -13.03    109.20 o 
  11  10   5       17.08      -70.96    129.75 o 
  12  10   5        4.51       24.28    120.35 o 
  13  10   5       63.22       47.66    146.63 o 
   1  11   5     1161.79     1313.49     92.00 o 
   2  11   5       84.51       67.60     49.36 o 
   3  11   5        0.72       14.01     52.81 o 
   4  11   5     5860.41     5667.05    166.36 o 
   5  11   5     1397.25     1454.49    113.18 o 
   6  11   5     1872.41     1511.33    118.31 o 
   7  11   5       62.56       68.10     76.49 o 
   8  11   5      268.95       69.99     82.56 o 
   9  11   5       79.62       74.49    102.57 o 
  10  11   5      421.72      502.53    132.42 o 
  11  11   5       45.62      107.22    141.56 o 
  12  11   5      750.40      955.57    187.03 o 
   0  12   5     2520.42     2748.82    177.51 o 
   1  12   5     5137.32     5406.57    168.65 o 
   2  12   5     3728.22     4161.52    153.13 o 
   3  12   5     1915.51     1996.26    114.06 o 
   4  12   5     5402.09     5400.65    208.30 o 
   5  12   5     1467.61     1521.55    148.13 o 
   6  12   5      414.12      311.92     79.78 o 
   7  12   5      451.49      378.18    107.12 o 
   8  12   5       24.16       76.79     98.74 o 
   9  12   5        7.70      -24.23    108.95 o 
  10  12   5      506.42      405.01    129.09 o 
  11  12   5        2.45      -63.03    123.23 o 
  12  12   5        0.40      -66.29    116.98 o 
   1  13   5        9.53        6.46     62.45 o 
   2  13   5      316.22      226.56     65.65 o 
   3  13   5       37.29      -33.87     66.46 o 
   4  13   5     1602.95     1562.51    129.09 o 
   5  13   5      585.45      540.16    109.57 o 
   6  13   5     1803.19     1939.06    152.17 o 
   7  13   5     1686.99     1461.70    156.28 o 
   8  13   5     3353.06     3539.56    243.02 o 
   9  13   5     2026.77     1880.34    207.49 o 
  10  13   5     1358.59     1377.09    189.43 o 
  11  13   5      910.05      987.71    179.95 o 
  12  13   5      132.25       -0.20    148.89 o 
   0  14   5      431.46      483.51    113.06 o 
   1  14   5     2449.85     2475.29    132.26 o 
   2  14   5      181.80      206.81     83.00 o 
   3  14   5      339.67      427.01     94.20 o 
   4  14   5      431.71      480.26     91.83 o 
   5  14   5      281.55      140.14     80.13 o 
   6  14   5        1.79        5.27     98.87 o 
   7  14   5      741.97      787.66    158.66 o 
   8  14   5      471.25      289.01    149.19 o 
   9  14   5      616.48      622.67    174.05 o 
  10  14   5        1.02       54.35    125.65 o 
  11  14   5        2.23       83.55    170.36 o 
   1  15   5      373.20      401.57     81.95 o 
   2  15   5      821.45      702.09    107.41 o 
   3  15   5      300.00      228.78     99.96 o 
   4  15   5       78.58       89.20     81.07 o 
   5  15   5      302.39      286.65    114.34 o 
   6  15   5      798.59      712.92    134.61 o 
   7  15   5     1843.90     1444.68    196.55 o 
   8  15   5       26.44       42.41    130.27 o 
   9  15   5      833.78      537.58    173.45 o 
  10  15   5      276.43      110.89    156.03 o 
  11  15   5      144.77       42.16    144.42 o 
   0  16   5     9754.70     9690.93    368.07 o 
   1  16   5     6826.04     6904.40    253.22 o 
   2  16   5     3444.23     3385.23    189.06 o 
   3  16   5      580.02      536.90    105.90 o 
   4  16   5      208.17      147.69     85.12 o 
   5  16   5      752.77      942.52    137.53 o 
   6  16   5     1519.50     1447.44    206.81 o 
   7  16   5     1609.29     1717.51    225.22 o 
   8  16   5      680.56      749.59    168.76 o 
   9  16   5      164.06      167.94    167.28 o 
  10  16   5       36.63      -22.75    153.68 o 
   1  17   5      105.08      161.08     92.67 o 
   2  17   5      337.03      341.56     95.50 o 
   3  17   5      349.37      351.59     97.63 o 
   4  17   5        4.38        3.51    119.41 o 
   5  17   5      586.96      893.34    164.34 o 
   6  17   5      164.52       46.02    144.40 o 
   7  17   5      107.10       90.24    139.58 o 
   8  17   5      227.54      224.96    156.94 o 
   9  17   5      584.18      765.72    191.88 o 
   0  18   5      498.95      296.62    206.84 o 
   1  18   5      143.80       43.62    125.96 o 
   2  18   5       36.00      -75.98    110.84 o 
   3  18   5     1005.14     1140.36    170.90 o 
   4  18   5      116.04       65.28    131.54 o 
   5  18   5      994.29     1055.67    188.38 o 
   6  18   5       66.49      146.45    171.57 o 
   7  18   5       77.28      -97.25    126.35 o 
   8  18   5       78.19      158.91    184.16 o 
   9  18   5       65.06        3.59    229.95 o 
   1  19   5       71.39       89.46    126.44 o 
   2  19   5      798.43      736.19    155.57 o 
   3  19   5      553.57      539.49    137.89 o 
   4  19   5     2020.94     1801.25    237.70 o 
   5  19   5     1067.21      955.12    199.40 o 
   6  19   5      367.92      242.01    146.57 o 
   7  19   5       71.65       52.23    151.85 o 
   8  19   5      168.06       71.28    187.94 o 
   0  20   5      951.50      945.76    239.74 o 
   1  20   5      621.46      555.32    168.43 o 
   2  20   5      774.06      689.43    162.98 o 
   3  20   5      750.50      616.40    167.41 o 
   4  20   5      893.47     1138.00    204.67 o 
   5  20   5      335.14      276.55    170.21 o 
   6  20   5     1099.84     1287.71    231.15 o 
   7  20   5      525.68      457.51    167.67 o 
   1  21   5      127.82      114.97    135.21 o 
   2  21   5      197.78      210.99    151.99 o 
   3  21   5      163.92       95.84    147.70 o 
   4  21   5       13.18     -136.27    157.66 o 
   5  21   5      115.62      165.41    154.15 o 
   0  22   5     2155.68     2555.85    366.86 o 
   1  22   5      452.82      396.57    186.14 o 
   2  22   5      464.95      475.02    168.17 o 
   3  22   5     1649.61     1982.14    276.79 o 
   4  22   5       37.89      -24.32    168.70 o 
   0   0   6      620.29      609.91     61.40 o 
   1   0   6    33480.82    37882.33    312.59 o 
   2   0   6      496.70      557.35     46.58 o 
   3   0   6     1443.45     1213.04     77.71 o 
   4   0   6       24.38      -16.00     48.33 o 
   5   0   6    12602.33    12120.35    252.61 o 
   6   0   6       33.59      -53.77     71.42 o 
   7   0   6     5534.85     5105.54    221.64 o 
   8   0   6       45.26      -16.64     78.72 o 
   9   0   6      660.28      387.19    147.12 o 
  10   0   6      132.04       64.28    127.56 o 
  11   0   6        3.04      199.55    167.41 o 
  12   0   6       11.19      -13.43    140.80 o 
  13   0   6      256.20       78.83    238.23 o 
  14   0   6        1.00     -150.64    324.06 o 
   1   1   6    11508.49    11338.44    133.96 o 
   2   1   6     3815.70     3757.33     86.45 o 
   3   1   6     6441.57     6368.51    105.76 o 
   4   1   6      124.66      117.57     37.27 o 
   5   1   6     2603.88     2266.43     88.87 o 
   6   1   6     1450.17     1439.06     79.77 o 
   7   1   6     5639.25     5276.78    150.32 o 
   8   1   6      566.89      462.08     77.09 o 
   9   1   6     5127.16     5539.23    239.40 o 
  10   1   6      152.72      124.88    104.25 o 
  11   1   6     1825.73     2002.19    175.76 o 
  12   1   6      219.22      266.16    121.43 o 
  13   1   6       77.91      -32.45    183.53 o 
  14   1   6       13.05       36.49    194.40 o 
   0   2   6    11692.58    11100.51    164.79 o 
   1   2   6      478.13      396.02     35.67 o 
   2   2   6       23.90       23.86     32.05 o 
   3   2   6     1286.06     1334.50     62.48 o 
   4   2   6     2843.79     2699.54     85.80 o 
   5   2   6      260.69      189.34     45.00 o 
   6   2   6       35.41       50.03     40.69 o 
   7   2   6      552.04      620.90     70.14 o 
   8   2   6      290.68      168.79     66.10 o 
   9   2   6        9.06       59.49     80.54 o 
  10   2   6      277.07       97.93     77.23 o 
  11   2   6       12.74       -7.88     83.54 o 
  12   2   6        0.46      -31.86    104.02 o 
  13   2   6        1.89      -50.51    139.31 o 
  14   2   6       78.12      139.61    207.04 o 
   1   3   6     6797.10     7066.58     95.06 o 
   2   3   6     1451.54     1064.32     47.81 o 
   3   3   6     7789.82     7956.17    596.90 o 
   4   3   6      157.24      181.57     42.76 o 
   5   3   6     2749.46     3324.78    104.07 o 
   6   3   6       95.81       85.42     45.44 o 
   7   3   6     1781.16     1522.13     88.74 o 
   8   3   6      250.29      109.97     64.51 o 
   9   3   6     1310.75     1191.38    115.92 o 
  10   3   6       13.71       34.18     81.09 o 
  11   3   6     1462.58     1509.95    142.93 o 
  12   3   6        0.02        2.43    104.34 o 
  13   3   6     1016.10      921.20    160.14 o 
  14   3   6       21.32       58.44    239.13 o 
   0   4   6      184.10      205.46     38.65 o 
   1   4   6    30042.85    31558.13    213.40 o 
   2   4   6       79.55       45.55     25.54 o 
   3   4   6    25876.37    27331.90    242.58 o 
   4   4   6     1575.80     1515.62     69.56 o 
   5   4   6    14579.00    14704.57    229.90 o 
   6   4   6      896.74      928.47     72.82 o 
   7   4   6     1470.55     1915.74     95.63 o 
   8   4   6        3.23       14.19     57.60 o 
   9   4   6      328.66      649.00    112.16 o 
  10   4   6       69.11      135.14     75.89 o 
  11   4   6      205.94       -4.81     97.72 o 
  12   4   6        6.64     -116.44    105.14 o 
  13   4   6      393.40      197.16    131.91 o 
  14   4   6        6.20      186.43    251.60 o 
   1   5   6      236.24      227.61     31.68 o 
   2   5   6    15332.74    15027.72    256.47 o 
   3   5   6      543.78      733.12     52.36 o 
   4   5   6      391.09      224.09     42.70 o 
   5   5   6      115.38       52.27     41.89 o 
   6   5   6     3132.88     3089.55    119.45 o 
   7   5   6      353.54      396.01     69.99 o 
   8   5   6     2658.95     2212.89    117.10 o 
   9   5   6       13.85       49.11     68.37 o 
  10   5   6      714.95      536.11    109.99 o 
  11   5   6       96.83      -42.48    119.41 o 
  12   5   6      959.48     1026.32    172.84 o 
  13   5   6      345.73      383.90    147.49 o 
  14   5   6      308.49      236.63    140.77 o 
   0   6   6    34001.92    33621.93    570.91 o 
   1   6   6    33509.22    35131.61    301.11 o 
   2   6   6      269.74      303.13     42.02 o 
   3   6   6      223.38      207.17     38.85 o 
   4   6   6     3860.03     3545.93     97.97 o 
   5   6   6      604.97      613.54     64.85 o 
   6   6   6      122.77       96.55     45.72 o 
   7   6   6     6682.93     6815.00    219.60 o 
   8   6   6        7.92       84.73     62.69 o 
   9   6   6      250.78      296.97     91.42 o 
  10   6   6       59.86       20.37    117.89 o 
  11   6   6       77.79      108.66    108.03 o 
  12   6   6       34.78      -25.36    112.92 o 
  13   6   6        6.40      -51.97    110.15 o 
  14   6   6        0.97     -125.00    128.07 o 
   1   7   6    10723.56    12317.50    170.74 o 
   2   7   6      598.07      492.06     50.00 o 
   3   7   6    22862.79    25206.20    265.49 o 
   4   7   6       37.32      -40.11     40.06 o 
   5   7   6    13570.77    12520.76    487.00 o 
   6   7   6       23.15       15.88     53.06 o 
   7   7   6     8836.45     9822.81    217.88 o 
   8   7   6       14.55       58.27     65.11 o 
   9   7   6     8044.89     9606.36    559.11 o 
  10   7   6        0.96       16.74     98.70 o 
  11   7   6     6372.61     6676.09    316.35 o 
  12   7   6        6.72      -12.68    116.83 o 
  13   7   6     1501.73     1328.63    172.50 o 
   0   8   6      204.22      117.50     56.23 o 
   1   8   6    10597.02    11608.53    174.22 o 
   2   8   6     1790.99     1563.84     72.04 o 
   3   8   6    32409.33    35507.62    499.74 o 
   4   8   6      654.51      695.58     56.31 o 
   5   8   6     4556.69     4587.28    142.82 o 
   6   8   6      435.02      441.24     70.27 o 
   7   8   6      402.80      370.11     80.88 o 
   8   8   6       22.89      148.44     72.36 o 
   9   8   6     1269.30      960.05    134.18 o 
  10   8   6      313.40      240.41    111.66 o 
  11   8   6      702.66      486.52    129.58 o 
  12   8   6      120.48       93.29    129.09 o 
  13   8   6       13.38       18.26    122.30 o 
   1   9   6      115.48      118.92     44.18 o 
   2   9   6     7516.63     8115.22    158.40 o 
   3   9   6      171.53       84.42     46.98 o 
   4   9   6       40.42       95.11     49.83 o 
   5   9   6      963.45     1000.48     83.77 o 
   6   9   6        5.04       -2.41     57.37 o 
   7   9   6      382.50      291.61     75.86 o 
   8   9   6      173.16       86.11     83.54 o 
   9   9   6       29.38      167.06    108.45 o 
  10   9   6       89.16      354.85    112.64 o 
  11   9   6       61.50       65.66    101.06 o 
  12   9   6       95.91      277.93    131.01 o 
  13   9   6       77.26      130.79    121.24 o 
   0  10   6     1151.39     1137.62    123.41 o 
   1  10   6    31210.81    33234.53    339.85 o 
   2  10   6        0.27       -1.71     40.30 o 
   3  10   6     4582.75     4943.61    121.61 o 
   4  10   6       49.48      -42.95     49.89 o 
   5  10   6     5669.91     6072.97    171.82 o 
   6  10   6       55.53       50.17     62.84 o 
   7  10   6     5308.57     4520.75    499.62 o 
   8  10   6       41.32       85.01     85.26 o 
   9  10   6     1179.89     1284.35    155.54 o 
  10  10   6       28.51       35.94    110.13 o 
  11  10   6        2.01       71.88    124.48 o 
  12  10   6        7.66      -18.05    123.48 o 
  13  10   6        1.78      123.67    133.34 o 
   1  11   6     5262.04     4993.88    141.81 o 
   2  11   6       90.84       66.10     49.03 o 
   3  11   6    11059.67    11635.59    228.24 o 
   4  11   6      862.04      799.08     81.25 o 
   5  11   6      277.69      205.45     67.11 o 
   6  11   6      450.54      408.66     90.02 o 
   7  11   6      948.09      798.90    109.43 o 
   8  11   6       88.68      113.48     93.98 o 
   9  11   6     3023.68     2796.13    217.95 o 
  10  11   6       19.50       -6.39    112.78 o 
  11  11   6     1834.87     1863.66    314.52 o 
  12  11   6       44.87      208.51    152.42 o 
   0  12   6     2858.80     2805.67    180.96 o 
   1  12   6     1336.96     1204.23     83.99 o 
   2  12   6     1209.92     1162.14     94.93 o 
   3  12   6     1229.75     1385.42    100.83 o 
   4  12   6      739.89      584.89     82.88 o 
   5  12   6      712.06      788.89    102.92 o 
   6  12   6       18.22        4.48     70.55 o 
   7  12   6        3.63        5.00     86.30 o 
   8  12   6       10.80      -30.03     95.50 o 
   9  12   6       40.90       59.45    102.71 o 
  10  12   6     1416.77     1446.78    169.98 o 
  11  12   6       22.97       11.51    141.25 o 
  12  12   6      117.45       81.93    132.63 o 
   1  13   6        0.68       -6.19     54.81 o 
   2  13   6     1193.19      909.01     94.05 o 
   3  13   6        9.64       52.02     82.76 o 
   4  13   6      145.56      182.17     79.74 o 
   5  13   6      143.02      117.59     85.60 o 
   6  13   6        5.50       23.66     72.94 o 
   7  13   6      140.33      118.15    102.25 o 
   8  13   6        0.35      -50.28    108.71 o 
   9  13   6      675.89      528.29    137.50 o 
  10  13   6        2.01     -117.72    119.77 o 
  11  13   6      291.99      168.18    141.24 o 
   0  14   6       16.25      -12.99     86.46 o 
   1  14   6    12553.29    12890.83    280.43 o 
   2  14   6        0.65       34.42     64.48 o 
   3  14   6    12797.59    12703.42    324.07 o 
   4  14   6       19.67       -9.57     70.07 o 
   5  14   6      216.24      197.96     79.88 o 
   6  14   6       40.19      -20.37     89.94 o 
   7  14   6       18.87       22.42    111.75 o 
   8  14   6        5.57     -115.03    114.37 o 
   9  14   6      582.83      652.73    177.00 o 
  10  14   6        1.24      -96.19    146.83 o 
  11  14   6      224.13       89.21    180.72 o 
   1  15   6      235.84      169.50     81.89 o 
   2  15   6      801.68      852.27    120.07 o 
   3  15   6       15.05       56.56     90.45 o 
   4  15   6      845.42      970.25    117.00 o 
   5  15   6     1131.67     1189.39    128.84 o 
   6  15   6      503.97      578.42    156.99 o 
   7  15   6     2615.73     2809.11    260.99 o 
   8  15   6      311.06      121.07    174.60 o 
   9  15   6      457.23      306.73    177.06 o 
  10  15   6        0.62       69.22    129.96 o 
   0  16   6       61.67      105.18    108.47 o 
   1  16   6       25.13      -49.03     77.85 o 
   2  16   6      147.31      101.83     97.05 o 
   3  16   6       27.40        4.71     88.03 o 
   4  16   6       49.31       42.51     82.99 o 
   5  16   6       14.97       43.95    110.28 o 
   6  16   6      239.28      172.05    126.06 o 
   7  16   6        3.76      -22.34    127.41 o 
   8  16   6       74.48      -57.92    145.36 o 
   9  16   6       17.89      -31.53    172.64 o 
  10  16   6      216.11      237.73    156.22 o 
   1  17   6      287.51      114.49     88.22 o 
   2  17   6       33.80       72.65     96.74 o 
   3  17   6     2484.99     2191.00    170.47 o 
   4  17   6       47.91      134.57     98.03 o 
   5  17   6     1909.84     2003.44    226.51 o 
   6  17   6        0.91       -9.55    139.71 o 
   7  17   6     1254.00     1248.98    219.43 o 
   8  17   6       20.53       74.65    136.50 o 
   9  17   6     1251.47     1217.36    212.18 o 
   0  18   6       31.64      -82.72    165.43 o 
   1  18   6     1097.93     1035.69    159.57 o 
   2  18   6       24.67       26.97     97.08 o 
   3  18   6      822.26      799.10    128.61 o 
   4  18   6      239.59      233.99    156.54 o 
   5  18   6     3429.06     3773.85    312.61 o 
   6  18   6       43.45       -0.98    150.05 o 
   7  18   6      312.46      453.56    163.11 o 
   8  18   6       20.52       11.21    136.33 o 
   1  19   6       27.88       47.32    122.71 o 
   2  19   6     1199.33     1277.30    173.82 o 
   3  19   6      521.59      470.09    182.65 o 
   4  19   6        3.92      149.25    149.11 o 
   5  19   6      332.51      422.46    199.76 o 
   6  19   6        1.33     -182.40    148.31 o 
   7  19   6       62.22       54.77    181.95 o 
   0  20   6       57.22       33.39    212.98 o 
   1  20   6      678.84      765.65    156.65 o 
   2  20   6       27.39        6.88    123.29 o 
   3  20   6      289.47      241.44    167.45 o 
   4  20   6       53.65       82.20    178.33 o 
   5  20   6       67.93       55.82    149.56 o 
   6  20   6       12.75      -45.12    149.53 o 
   1  21   6      239.68      137.78    126.68 o 
   2  21   6       56.20       79.63    171.07 o 
   3  21   6       43.55       85.16    148.85 o 
   4  21   6        3.99      -34.97    142.21 o 
   5  21   6      482.88      446.41    205.96 o 
   0  22   6      444.63      350.79    261.18 o 
   1  22   6     3329.72     4140.10    359.47 o 
   2  22   6       13.80       18.69    177.86 o 
   3  22   6     1514.91     1632.30    237.40 o 
   1   1   7    13875.30    13024.69    128.62 o 
   2   1   7    19172.64    20605.86    205.31 o 
   3   1   7     7036.28     6031.68    227.21 o 
   4   1   7     3846.81     3412.39     91.37 o 
   5   1   7      276.03      193.89     43.38 o 
   6   1   7     4372.26     3755.56    111.25 o 
   7   1   7     5735.96     6093.87    161.88 o 
   8   1   7     4460.29     4402.85    149.74 o 
   9   1   7     3366.60     4007.26    166.05 o 
  10   1   7     1793.14     1982.61    149.30 o 
  11   1   7      785.40      734.36    134.58 o 
  12   1   7      661.53      523.07    148.29 o 
  13   1   7      123.68      144.30    221.55 o 
  14   1   7       60.66       33.12    175.24 o 
   0   2   7     8125.47    10432.73    277.36 o 
   1   2   7    12760.88    15062.04    171.59 o 
   2   2   7    11767.98    13104.50    190.00 o 
   3   2   7     9125.07     9981.53    131.34 o 
   4   2   7     5529.44     5779.29    133.32 o 
   5   2   7     1219.62     1407.02     74.81 o 
   6   2   7      374.62      321.11     50.99 o 
   7   2   7     1080.26     1217.40     83.41 o 
   8   2   7       13.90      -31.53     52.22 o 
   9   2   7      497.83      372.82     74.56 o 
  10   2   7     1106.95     1489.24    132.26 o 
  11   2   7      442.15      244.05    110.63 o 
  12   2   7        0.05      -58.01    103.12 o 
  13   2   7      340.46      338.34    211.27 o 
  14   2   7      331.14      558.11    262.51 o 
   1   3   7     7977.37     8591.38    343.51 o 
   2   3   7     9112.53     9412.37    131.36 o 
   3   3   7       33.24       54.36     30.83 o 
   4   3   7      185.27      297.24     45.43 o 
   5   3   7     2854.55     2911.39     98.54 o 
   6   3   7        2.30       37.97     44.82 o 
   7   3   7      134.60      133.00     58.20 o 
   8   3   7      722.62      717.34     77.18 o 
   9   3   7        3.77       47.77     71.67 o 
  10   3   7      400.16      447.42     98.75 o 
  11   3   7       49.68       23.67     92.96 o 
  12   3   7       15.19       60.86    117.40 o 
  13   3   7      425.50      601.95    182.91 o 
  14   3   7       12.60      234.68    183.56 o 
   0   4   7      244.95      220.38     45.92 o 
   1   4   7    12155.81    12407.53    135.64 o 
   2   4   7     4216.79     3592.82     71.57 o 
   3   4   7        3.09        9.44     33.02 o 
   4   4   7    11516.29     9987.60    789.76 o 
   5   4   7        6.57       49.17     42.54 o 
   6   4   7     2846.10     2678.57    104.48 o 
   7   4   7     1040.23      921.39     79.90 o 
   8   4   7       69.57       64.77     55.12 o 
   9   4   7        7.13       -6.00     64.37 o 
  10   4   7        2.85     -127.62     85.08 o 
  11   4   7       20.17      124.42    106.81 o 
  12   4   7      241.85      228.95    124.93 o 
  13   4   7        1.75       97.28    169.49 o 
  14   4   7       61.44      216.89    165.57 o 
   1   5   7     3347.73     3275.20     74.89 o 
   2   5   7      526.69      587.86     42.33 o 
   3   5   7     1163.84     1561.89     72.54 o 
   4   5   7      426.77      407.85     52.45 o 
   5   5   7      984.92     1015.31     66.42 o 
   6   5   7     1490.09     1586.71     85.46 o 
   7   5   7      911.94      807.04     75.55 o 
   8   5   7       89.03       27.50     65.12 o 
   9   5   7       74.48       55.29     68.98 o 
  10   5   7       20.50       52.93     97.06 o 
  11   5   7      916.41      694.76    155.38 o 
  12   5   7     2573.89     3041.33    233.34 o 
  13   5   7     1017.41      917.74    172.74 o 
  14   5   7      849.70      947.03    217.85 o 
   0   6   7   126057.92   134100.94   1233.84 o 
   1   6   7    19063.71    19944.63    188.32 o 
   2   6   7    10485.53     9824.27    147.29 o 
   3   6   7      251.48      210.76     42.30 o 
   4   6   7      110.12       40.69     39.81 o 
   5   6   7       48.40       83.00     43.74 o 
   6   6   7     7008.11     7096.19    168.50 o 
   7   6   7     8709.79     9449.99    242.75 o 
   8   6   7     1772.47     1623.35    106.89 o 
   9   6   7     1079.73     1364.55    138.11 o 
  10   6   7      214.88      273.96    129.65 o 
  11   6   7      136.45       80.00    113.81 o 
  12   6   7       28.69       19.24    131.30 o 
  13   6   7        5.12       73.17    137.15 o 
   1   7   7      675.79      631.42     47.89 o 
   2   7   7      392.28      452.96     54.63 o 
   3   7   7      234.27      286.19     48.14 o 
   4   7   7       78.50       50.54     47.12 o 
   5   7   7        8.46       12.95     40.06 o 
   6   7   7       82.05       61.69     48.77 o 
   7   7   7        1.04       18.86     57.17 o 
   8   7   7       74.73      181.24     64.09 o 
   9   7   7       46.10       41.49     88.33 o 
  10   7   7       10.57      110.03     92.79 o 
  11   7   7      113.52      133.91    107.05 o 
  12   7   7        2.23       58.74    124.35 o 
  13   7   7       19.66      -73.38    133.61 o 
   0   8   7     5540.21     5603.29    160.70 o 
   1   8   7     3682.20     4035.43    102.11 o 
   2   8   7     1939.99     2008.15     78.66 o 
   3   8   7    12924.14    14062.70    196.40 o 
   4   8   7      276.80      333.36     50.36 o 
   5   8   7     1830.48     1685.44     96.06 o 
   6   8   7      172.49       84.07     55.87 o 
   7   8   7      233.28      176.22     62.27 o 
   8   8   7      558.69      402.04     93.67 o 
   9   8   7     1093.41     1012.50    127.78 o 
  10   8   7     1279.86      986.19    148.06 o 
  11   8   7      184.71      179.95    126.35 o 
  12   8   7      165.28      176.03    128.54 o 
  13   8   7       42.62       50.44    132.03 o 
   1   9   7        1.54      -27.23     41.63 o 
   2   9   7     1647.00     1450.91     76.12 o 
   3   9   7     3773.52     3441.93    105.61 o 
   4   9   7     8014.25     8156.78    229.30 o 
   5   9   7     9581.12    10273.05    269.47 o 
   6   9   7     7547.91     7905.82    198.99 o 
   7   9   7     4246.03     3805.30    611.97 o 
   8   9   7     2808.94     2910.61    185.24 o 
   9   9   7     4121.41     4211.74    251.46 o 
  10   9   7     2932.65     3196.44    303.75 o 
  11   9   7     3130.93     3619.42    258.04 o 
  12   9   7     2053.38     2433.44    230.80 o 
  13   9   7     1099.00     1348.49    186.59 o 
   0  10   7       12.32      109.29     65.90 o 
   1  10   7    19159.84    20212.30    294.23 o 
   2  10   7       10.12      -28.10     43.65 o 
   3  10   7     1058.88     1064.29     69.72 o 
   4  10   7       35.83       51.44     56.04 o 
   5  10   7      659.58      625.97     74.82 o 
   6  10   7     3317.98     3335.20    156.53 o 
   7  10   7      742.10      554.21    105.13 o 
   8  10   7     1958.74     1838.91    154.02 o 
   9  10   7      295.91      159.99     97.50 o 
  10  10   7       61.89       32.39    120.62 o 
  11  10   7      161.14       99.42    125.00 o 
  12  10   7       22.81       95.12    132.45 o 
   1  11   7      137.89      132.89     52.40 o 
   2  11   7     1593.08     1598.74     85.89 o 
   3  11   7     1576.52     1581.75    101.80 o 
   4  11   7      893.50     1020.93     87.49 o 
   5  11   7      498.49      467.72     84.45 o 
   6  11   7      387.91      380.07    108.44 o 
   7  11   7        1.30      -45.64     87.29 o 
   8  11   7      363.33      211.22     98.40 o 
   9  11   7        6.90      -46.05    100.81 o 
  10  11   7       46.55       11.32    110.89 o 
  11  11   7       97.60       -4.88    129.56 o 
  12  11   7        4.32       87.00    141.80 o 
   0  12   7    11484.57    10842.65    283.79 o 
   1  12   7     6744.71     6516.86    169.46 o 
   2  12   7     9204.61     9478.69    227.52 o 
   3  12   7     8075.49     8438.04    219.53 o 
   4  12   7     4950.37     4909.00    184.84 o 
   5  12   7     5417.70     5601.48    203.10 o 
   6  12   7     1136.69     1193.08    125.15 o 
   7  12   7       59.27       72.54     88.93 o 
   8  12   7      269.01       86.47    101.38 o 
   9  12   7      447.86      300.70    124.99 o 
  10  12   7      256.86      138.10    124.64 o 
  11  12   7      409.95      207.10    144.11 o 
  12  12   7        0.88       78.08    139.24 o 
   1  13   7      181.87      117.06     63.71 o 
   2  13   7      310.31      209.26     64.98 o 
   3  13   7      739.81      494.19    100.05 o 
   4  13   7      191.72      154.67     79.34 o 
   5  13   7        5.52      -93.50     79.71 o 
   6  13   7       38.95      -19.01     82.43 o 
   7  13   7       48.64       47.28     91.35 o 
   8  13   7      528.77      470.28    146.59 o 
   9  13   7     1055.92     1139.70    168.08 o 
  10  13   7      683.44      630.15    170.62 o 
  11  13   7      226.98      164.01    138.31 o 
   0  14   7      296.37      216.24    122.44 o 
   1  14   7        0.94       54.81     79.73 o 
   2  14   7     2050.76     1808.24    122.29 o 
   3  14   7     1023.09     1277.21    124.91 o 
   4  14   7     1053.83      886.79    105.04 o 
   5  14   7       82.20       65.07     92.50 o 
   6  14   7      164.01      201.12    114.91 o 
   7  14   7       82.01      194.83     94.73 o 
   8  14   7        6.89       38.62    124.67 o 
   9  14   7       23.24      158.70    141.08 o 
  10  14   7       97.25       15.76    134.86 o 
  11  14   7       84.76      -31.48    136.49 o 
   1  15   7        1.23       -1.71     80.54 o 
   2  15   7     1694.47     1704.68    143.18 o 
   3  15   7      143.48      114.76     97.47 o 
   4  15   7     1247.56     1238.22    147.33 o 
   5  15   7      561.95      613.94    117.98 o 
   6  15   7      726.02      680.40    134.18 o 
   7  15   7     1156.81     1345.66    236.25 o 
   8  15   7      472.79      545.51    158.34 o 
   9  15   7      137.02       95.45    173.20 o 
  10  15   7      333.45      358.90    188.57 o 
   0  16   7     5169.30     5191.84    416.15 o 
   1  16   7     4473.50     4717.25    215.67 o 
   2  16   7     2035.77     2095.03    156.28 o 
   3  16   7      154.39      163.45     97.78 o 
   4  16   7       11.80      -24.39     94.78 o 
   5  16   7       17.05     -104.79    105.39 o 
   6  16   7       57.63      -23.59    106.61 o 
   7  16   7      611.56      371.56    151.46 o 
   8  16   7      243.30       86.31    155.21 o 
   9  16   7       30.84      170.07    164.07 o 
  10  16   7        0.21       -7.91    178.07 o 
   1  17   7       90.78      145.65     97.77 o 
   2  17   7      304.25      191.01    106.55 o 
   3  17   7      694.34      695.18    137.05 o 
   4  17   7      846.05      661.06    137.37 o 
   5  17   7      794.98      857.54    158.21 o 
   6  17   7      500.42      541.13    152.99 o 
   7  17   7      242.26      214.75    138.05 o 
   8  17   7      428.51      535.23    161.21 o 
   9  17   7      139.88       67.75    173.87 o 
   0  18   7      101.79       33.28    147.40 o 
   1  18   7        2.39      -98.72    102.01 o 
   2  18   7      206.47      102.98     95.68 o 
   3  18   7      258.22      234.51    114.08 o 
   4  18   7      549.16      552.44    157.41 o 
   5  18   7       15.30      -12.87    131.46 o 
   6  18   7        9.12       -0.85    130.85 o 
   7  18   7       51.87      -32.11    150.60 o 
   8  18   7       89.15      -26.34    141.84 o 
   1  19   7        9.54       66.51    134.58 o 
   2  19   7       64.80      -88.95    140.13 o 
   3  19   7     1277.63     1392.48    182.82 o 
   4  19   7     1817.32     1577.37    231.33 o 
   5  19   7     1250.81     1048.33    216.97 o 
   6  19   7      487.96      459.86    176.91 o 
   7  19   7       49.85       28.88    134.35 o 
   0  20   7     2390.86     2708.67    343.55 o 
   1  20   7     1366.97     1455.13    226.07 o 
   2  20   7     1821.38     2025.76    238.57 o 
   3  20   7      970.09      818.97    190.76 o 
   4  20   7      692.85      750.18    194.42 o 
   5  20   7      176.46       81.62    162.20 o 
   6  20   7      307.08      371.44    189.70 o 
   1  21   7        0.02      -88.49    157.33 o 
   2  21   7       18.62        6.86    184.45 o 
   3  21   7       25.94     -157.85    156.29 o 
   4  21   7      126.96      268.00    195.26 o 
   5  21   7       52.66       48.76    139.28 o 
   0  22   7      421.75      434.41    395.88 o 
   1  22   7     1885.46     2603.22    304.43 o 
   2  22   7      800.82      817.44    214.97 o 
   3  22   7      292.21      906.95    828.95 o 
   0   0   8    32761.16    34701.74    786.50 o 
   1   0   8      350.11      319.57     43.50 o 
   2   0   8    50979.25    54516.38    430.30 o 
   3   0   8        0.06       -5.42     43.05 o 
   4   0   8     4122.95     2547.88    117.84 o 
   5   0   8       11.12       15.09     50.55 o 
   6   0   8      528.46      653.49     84.92 o 
   7   0   8       28.79       32.22     65.06 o 
   8   0   8        5.39      108.50     82.84 o 
   9   0   8       25.80       50.99     78.58 o 
  10   0   8        1.56      146.40    163.27 o 
  11   0   8        2.94      -33.28    132.49 o 
  12   0   8      222.12      391.22    167.20 o 
  13   0   8       44.18      -33.70    161.35 o 
  14   0   8       81.63      -63.06    346.83 o 
   1   1   8      456.12      515.47     42.34 o 
   2   1   8     1281.39     1205.82     58.80 o 
   3   1   8     5306.28     5065.71     99.81 o 
   4   1   8      226.35      220.34     40.45 o 
   5   1   8     1097.18      908.53     61.41 o 
   6   1   8     3498.54     3607.24    114.62 o 
   7   1   8      297.75      208.33     55.87 o 
   8   1   8     2953.98     2996.10    119.68 o 
   9   1   8      407.06      460.12     71.10 o 
  10   1   8     1644.47     1621.38    139.34 o 
  11   1   8      104.32       -2.37    107.60 o 
  12   1   8      256.18       25.96    122.08 o 
  13   1   8       41.32       53.23    121.05 o 
  14   1   8       41.73       33.19    162.53 o 
   0   2   8     1322.23     1286.18     69.44 o 
   1   2   8     3635.13     3600.98     90.34 o 
   2   2   8       53.43       50.36     34.96 o 
   3   2   8     3007.67     2856.64     93.86 o 
   4   2   8      631.15      527.13     59.61 o 
   5   2   8      113.00      135.15     44.18 o 
   6   2   8       33.63      -28.14     42.42 o 
   7   2   8      660.60      628.64     71.28 o 
   8   2   8       19.53      -47.59     54.62 o 
   9   2   8       38.88      126.11     64.50 o 
  10   2   8       13.91      -14.59     98.79 o 
  11   2   8        7.88      -63.90    132.52 o 
  12   2   8       22.98      110.81    149.39 o 
  13   2   8       67.95       81.47    233.12 o 
  14   2   8        5.95       50.09    132.33 o 
   1   3   8     1075.52     1369.23     49.69 o 
   2   3   8     9252.00    10576.22    165.60 o 
   3   3   8      381.04      244.40     35.93 o 
   4   3   8    29851.13    31339.71    395.59 o 
   5   3   8     2832.75     2953.51     95.41 o 
   6   3   8     1338.57     1071.10     75.54 o 
   7   3   8       71.96       -5.51     51.65 o 
   8   3   8     2246.67     1998.78    106.83 o 
   9   3   8       92.82      181.66     71.72 o 
  10   3   8     4144.23     4212.29    205.36 o 
  11   3   8        0.01      -92.41     96.49 o 
  12   3   8     1023.06      909.89    219.85 o 
  13   3   8       30.70       -9.50    155.55 o 
  14   3   8      573.95      460.21    212.30 o 
   0   4   8    15088.10    15250.97    239.89 o 
   1   4   8     1127.45      947.17     51.17 o 
   2   4   8    17059.82    18621.47    214.84 o 
   3   4   8      684.02      691.46     44.61 o 
   4   4   8    10996.41    13117.19    208.48 o 
   5   4   8      519.43      654.88     66.30 o 
   6   4   8     8091.77     8562.46    177.59 o 
   7   4   8        1.27      -31.89     49.24 o 
   8   4   8     2761.85     2717.56    122.04 o 
   9   4   8      208.04      203.29     87.44 o 
  10   4   8       16.98      -39.06     78.78 o 
  11   4   8       25.86      156.79    132.17 o 
  12   4   8      624.30      905.42    176.29 o 
  13   4   8       33.12      138.82    187.92 o 
  14   4   8       74.50       61.90    182.16 o 
   1   5   8       12.41      -42.23     28.15 o 
   2   5   8      401.79      266.72     35.07 o 
   3   5   8      607.46      490.82     46.38 o 
   4   5   8       67.79       30.89     41.51 o 
   5   5   8      299.80      515.45     57.94 o 
   6   5   8      158.19      149.42     58.27 o 
   7   5   8     2502.30     2422.83    109.51 o 
   8   5   8      257.53      204.65     75.84 o 
   9   5   8     7507.18     8271.45    270.23 o 
  10   5   8       76.13       56.21     89.33 o 
  11   5   8        2.16       22.05    110.78 o 
  12   5   8      213.39      291.00    128.77 o 
  13   5   8      172.70       75.15    166.87 o 
   0   6   8    41853.34    47082.90    427.61 o 
   1   6   8     5888.17     6694.60    113.48 o 
   2   6   8     8796.00     9210.55    139.49 o 
   3   6   8     1108.32     1017.80     58.01 o 
   4   6   8      348.54      288.66     54.70 o 
   5   6   8      288.26      294.71     50.19 o 
   6   6   8     5338.75     5188.80    134.30 o 
   7   6   8      231.60      202.39     64.43 o 
   8   6   8     3262.64     3090.09    155.89 o 
   9   6   8       60.92      -36.72     72.24 o 
  10   6   8       39.56       69.30    102.44 o 
  11   6   8        0.50      -75.82    124.71 o 
  12   6   8       73.32        5.68    111.85 o 
  13   6   8        9.30     -179.76    138.97 o 
   1   7   8      117.35       37.42     35.30 o 
   2   7   8        5.33       -0.85     36.61 o 
   3   7   8        9.53      -16.93     37.53 o 
   4   7   8     5118.50     4945.58    122.95 o 
   5   7   8       21.85      -25.76     44.11 o 
   6   7   8     2082.19     2047.56    108.93 o 
   7   7   8        2.24      -48.92     60.79 o 
   8   7   8     4640.85     4912.63    189.79 o 
   9   7   8       26.69        0.51     89.75 o 
  10   7   8     6712.16     7860.64    371.66 o 
  11   7   8        3.10      -69.49    104.08 o 
  12   7   8     2169.75     2514.39    225.76 o 
  13   7   8        7.38      -34.67    168.09 o 
   0   8   8     5031.65     5111.63    157.40 o 
   1   8   8      576.96      327.60     47.80 o 
   2   8   8     5916.81     5924.70    125.39 o 
   3   8   8     2481.81     2724.92     95.34 o 
   4   8   8     5642.28     5338.83    131.11 o 
   5   8   8      477.75      457.97     69.16 o 
   6   8   8     1460.17     1449.82     96.31 o 
   7   8   8      226.09       58.93     58.39 o 
   8   8   8      837.07      863.14    121.35 o 
   9   8   8       46.01       42.39     93.19 o 
  10   8   8     1217.36     1492.07    176.18 o 
  11   8   8       16.72       -9.67    111.96 o 
  12   8   8       62.14        0.02    124.89 o 
  13   8   8        0.90      -97.90    116.47 o 
   1   9   8     1288.47     1330.45     71.61 o 
   2   9   8       13.99      -52.68     42.30 o 
   3   9   8       17.47       55.26     43.92 o 
   4   9   8       40.83       19.39     48.53 o 
   5   9   8       64.11      -26.07     55.92 o 
   6   9   8       98.67      118.47     62.86 o 
   7   9   8      204.27      198.68     95.98 o 
   8   9   8      168.23      196.55     97.50 o 
   9   9   8     1890.16     1755.23    158.06 o 
  10   9   8      190.33      216.05    121.65 o 
  11   9   8       19.65      106.48    142.57 o 
  12   9   8       60.57      130.72    122.07 o 
  13   9   8       25.85      213.76    157.91 o 
   0  10   8    16998.34    16971.61    341.83 o 
   1  10   8     2938.62     3013.97    102.32 o 
   2  10   8     6560.09     6137.20    145.19 o 
   3  10   8       44.81      -44.49     46.03 o 
   4  10   8      664.85      741.67     75.49 o 
   5  10   8       77.79       64.88     59.51 o 
   6  10   8     5868.48     5761.43    237.27 o 
   7  10   8      436.98      359.54    105.34 o 
   8  10   8     5790.56     5592.29    279.69 o 
   9  10   8      108.74       54.29     95.24 o 
  10  10   8       25.29      -12.97    110.81 o 
  11  10   8      143.34      141.42    139.49 o 
  12  10   8        0.78       -0.07    124.93 o 
   1  11   8      138.55       79.02     49.35 o 
   2  11   8    12460.93    13392.49    216.59 o 
   3  11   8        7.94      -47.08     54.18 o 
   4  11   8      350.22      435.90     71.31 o 
   5  11   8        0.02      -35.12     83.40 o 
   6  11   8      595.13      570.57    111.28 o 
   7  11   8        1.63       18.73     82.18 o 
   8  11   8     3159.83     3036.15    201.04 o 
   9  11   8      137.68       39.60    109.00 o 
  10  11   8     2099.99     1564.16    340.08 o 
  11  11   8      110.37      129.56    130.33 o 
  12  11   8     1758.87     1769.05    222.24 o 
   0  12   8     2528.65     2876.80    160.55 o 
   1  12   8      613.58      745.95     91.83 o 
   2  12   8     1800.25     1650.89    109.09 o 
   3  12   8        2.54       78.21     68.47 o 
   4  12   8     1368.38     1227.40    105.32 o 
   5  12   8      298.50      285.68     90.40 o 
   6  12   8      578.93      470.59    108.63 o 
   7  12   8     1320.38     1246.89    134.49 o 
   8  12   8       37.52       34.22    108.24 o 
   9  12   8       69.43       47.32    109.26 o 
  10  12   8        9.31       56.85    126.72 o 
  11  12   8       95.66      170.83    129.66 o 
  12  12   8        1.83       61.02    130.20 o 
   1  13   8     2810.26     2922.65    138.90 o 
   2  13   8        5.27      -14.27     68.23 o 
   3  13   8      718.21      760.69     94.69 o 
   4  13   8      359.46      228.39     97.95 o 
   5  13   8      328.63      295.25    109.94 o 
   6  13   8       13.93      -36.58     81.07 o 
   7  13   8       15.90       93.20     98.96 o 
   8  13   8      196.47      110.08    103.03 o 
   9  13   8       13.23       45.43    115.13 o 
  10  13   8      463.79      465.68    163.66 o 
  11  13   8       24.74      -21.88    117.02 o 
   0  14   8     6507.19     6761.71    246.08 o 
   1  14   8        0.32       60.56     68.12 o 
   2  14   8    12237.00    12912.22    287.29 o 
   3  14   8      268.11      223.35     85.25 o 
   4  14   8     6952.70     7974.54    314.70 o 
   5  14   8        2.53      -58.48     99.97 o 
   6  14   8       27.22       -7.40    100.99 o 
   7  14   8       81.24       45.13     93.05 o 
   8  14   8       32.58       18.31    105.75 o 
   9  14   8        4.18        1.80    136.23 o 
  10  14   8      438.18      467.78    177.73 o 
  11  14   8        0.52       84.69    141.40 o 
   1  15   8      142.93      234.43     79.10 o 
   2  15   8      356.00      339.89     94.12 o 
   3  15   8      228.87      229.06    118.82 o 
   4  15   8      171.02      113.16    100.73 o 
   5  15   8      186.83      223.18    111.45 o 
   6  15   8     2677.82     2567.64    210.69 o 
   7  15   8      261.53      248.48    132.39 o 
   8  15   8     1736.82     1994.13    248.74 o 
   9  15   8       33.55     -147.03    134.85 o 
  10  15   8      561.25      534.52    162.11 o 
   0  16   8       48.86       59.24    107.14 o 
   1  16   8      186.34      153.61     92.47 o 
   2  16   8        3.67       10.92     82.73 o 
   3  16   8      150.40       27.87    112.01 o 
   4  16   8       31.00       66.10    119.38 o 
   5  16   8      310.01      237.58    125.98 o 
   6  16   8       10.13       45.89    100.02 o 
   7  16   8      240.43      178.02    123.88 o 
   8  16   8        1.62       69.59    174.23 o 
   9  16   8        2.04      127.86    155.84 o 
   1  17   8        5.85      -66.94     86.17 o 
   2  17   8      766.51      713.31    129.59 o 
   3  17   8       22.33       41.19    103.10 o 
   4  17   8     2698.90     2434.54    213.56 o 
   5  17   8       36.05       59.69    121.16 o 
   6  17   8     1935.96     1593.17    190.42 o 
   7  17   8       99.51      208.06    154.70 o 
   8  17   8     1334.42     1255.77    227.60 o 
   9  17   8       21.52      -31.13    184.07 o 
   0  18   8     1081.05     1259.98    236.40 o 
   1  18   8        0.63     -132.63    106.95 o 
   2  18   8     1682.90     1685.10    182.45 o 
   3  18   8        0.01      -40.76    108.85 o 
   4  18   8     4514.33     4579.75    278.78 o 
   5  18   8       10.15       30.73    126.74 o 
   6  18   8      870.28      695.50    185.96 o 
   7  18   8        4.03      -47.04    146.03 o 
   8  18   8       23.10       32.92    161.28 o 
   1  19   8       37.64        9.18    160.38 o 
   2  19   8       17.73      -59.79    128.55 o 
   3  19   8       83.82       77.59    116.99 o 
   4  19   8      452.83      489.15    147.12 o 
   5  19   8       55.96      203.12    149.44 o 
   6  19   8      144.38      209.58    162.05 o 
   7  19   8        1.18      157.71    184.94 o 
   0  20   8     1152.70     1056.26    341.58 o 
   1  20   8      348.61      373.55    193.83 o 
   2  20   8     1285.42     1364.56    220.75 o 
   3  20   8        2.38       44.02    147.05 o 
   4  20   8      208.25      227.14    155.65 o 
   5  20   8      142.32        7.42    146.68 o 
   6  20   8      156.50      166.04    172.37 o 
   1  21   8        1.64      -52.92    202.53 o 
   2  21   8      229.37      -26.60    188.35 o 
   3  21   8        6.91      158.07    153.21 o 
   4  21   8      239.31      350.82    205.10 o 
   0  22   8     3854.80     4417.70    669.14 o 
   1  22   8       45.50       -8.53    257.88 o 
   2  22   8     1652.75     1534.72    238.70 o 
   1   1   9     2124.81     2247.58     62.75 o 
   2   1   9     4100.06     4265.67    104.88 o 
   3   1   9       35.99       62.62     30.06 o 
   4   1   9     1754.16     1396.79     68.39 o 
   5   1   9     4522.26     4937.33    122.26 o 
   6   1   9     1939.93     2373.21     95.93 o 
   7   1   9     2506.49     2915.12    111.72 o 
   8   1   9     1890.87     1900.69    103.14 o 
   9   1   9      868.69      840.35     90.08 o 
  10   1   9      323.52      206.69     90.87 o 
  11   1   9      381.47      428.16    131.77 o 
  12   1   9      223.38      268.79    124.35 o 
  13   1   9      264.08      332.78    145.82 o 
  14   1   9       79.90       86.41    182.79 o 
   0   2   9      189.34      290.27     49.02 o 
   1   2   9     1886.23     1555.43     53.43 o 
   2   2   9     1720.91     1506.81     69.91 o 
   3   2   9    14391.68    14503.67    204.71 o 
   4   2   9    12499.50    12980.41    169.67 o 
   5   2   9     5385.05     5235.50    124.98 o 
   6   2   9      519.86      341.08     59.03 o 
   7   2   9        6.54       11.61     53.85 o 
   8   2   9      138.21       93.51     59.13 o 
   9   2   9      128.86       55.45     65.97 o 
  10   2   9      438.66      413.54    106.53 o 
  11   2   9       42.87      -42.24     92.58 o 
  12   2   9       12.23       64.42    100.37 o 
  13   2   9      143.05      144.38    150.05 o 
  14   2   9      195.49       10.23    159.05 o 
   1   3   9      552.76      593.42     39.56 o 
   2   3   9     1516.73     1343.79     68.87 o 
   3   3   9       49.95       41.33     34.27 o 
   4   3   9    13852.15    14347.96    175.51 o 
   5   3   9      909.66      874.90     61.18 o 
   6   3   9     3725.33     3130.81    108.14 o 
   7   3   9      916.12      831.90     73.11 o 
   8   3   9      457.49      395.51     70.09 o 
   9   3   9     1065.69      943.25     98.75 o 
  10   3   9      157.16       91.70     85.29 o 
  11   3   9      215.89      215.42    149.30 o 
  12   3   9       89.37      -66.16    122.79 o 
  13   3   9      158.42      110.56    153.77 o 
   0   4   9    11544.77    10669.13    209.04 o 
   1   4   9     2728.75     3011.95    243.46 o 
   2   4   9     2858.35     3012.81     88.87 o 
   3   4   9     1350.08     1452.12     66.37 o 
   4   4   9       44.46       63.78     43.09 o 
   5   4   9      775.34      781.23     61.14 o 
   6   4   9     1571.11     1529.65     82.74 o 
   7   4   9      294.63      237.52     67.64 o 
   8   4   9      431.25      441.32     80.84 o 
   9   4   9      247.15      324.06    100.69 o 
  10   4   9        5.19       44.26     90.74 o 
  11   4   9      599.48      896.52    221.77 o 
  12   4   9       24.51      109.70    217.35 o 
  13   4   9       39.32      101.23    146.81 o 
   1   5   9     2361.26     2285.18     62.86 o 
   2   5   9      743.17      580.00     41.49 o 
   3   5   9     1068.62      868.13     50.16 o 
   4   5   9       23.11      -32.89     36.71 o 
   5   5   9     2824.06     2864.21     98.18 o 
   6   5   9     6421.14     5299.88    446.53 o 
   7   5   9     3701.60     3262.14    139.03 o 
   8   5   9     3062.63     3001.52    167.47 o 
   9   5   9      339.06      287.19     93.80 o 
  10   5   9     1164.85      921.10    120.57 o 
  11   5   9     1545.15     1566.66    178.16 o 
  12   5   9     1495.13     1785.21    243.92 o 
  13   5   9     1011.83     1000.53    337.24 o 
   0   6   9    20236.42    22802.41    340.45 o 
   1   6   9    13201.34    16339.76    177.83 o 
   2   6   9    12575.11    13895.22    161.02 o 
   3   6   9     1954.84     1964.57     73.80 o 
   4   6   9     5490.71     5233.90    125.63 o 
   5   6   9     7097.54     7308.37    156.66 o 
   6   6   9     5083.74     5083.50    210.62 o 
   7   6   9     4404.52     4766.88    231.28 o 
   8   6   9      950.08     1004.31    104.90 o 
   9   6   9       55.09      109.33     82.36 o 
  10   6   9      220.84      121.08     97.51 o 
  11   6   9       37.65       31.61    110.80 o 
  12   6   9       64.14      -76.28    130.73 o 
  13   6   9       97.39      -36.36    150.27 o 
   1   7   9       44.14        6.51     36.65 o 
   2   7   9      694.96      600.72     49.92 o 
   3   7   9      598.55      582.71     61.54 o 
   4   7   9      372.27      356.30     53.12 o 
   5   7   9      727.81      808.20     65.80 o 
   6   7   9      306.56      374.56     77.12 o 
   7   7   9      566.61      496.88     90.20 o 
   8   7   9      170.23      178.05     77.44 o 
   9   7   9      132.41      167.69    105.76 o 
  10   7   9        5.79        5.00    102.29 o 
  11   7   9      133.90      233.93    124.15 o 
  12   7   9       51.71      -28.21    135.04 o 
  13   7   9      103.29      139.77    138.72 o 
   0   8   9      466.98      475.82     67.87 o 
   1   8   9     5095.67     4591.13    106.31 o 
   2   8   9      939.91      928.34     61.21 o 
   3   8   9     2963.12     2440.59     87.79 o 
   4   8   9     4919.28     4856.70    130.76 o 
   5   8   9     1895.35     1690.70    113.96 o 
   6   8   9     3002.69     2908.48    142.90 o 
   7   8   9        2.36      -54.61     64.50 o 
   8   8   9      798.02      446.33    141.64 o 
   9   8   9      154.84      243.19     99.75 o 
  10   8   9      448.60      447.14    111.65 o 
  11   8   9      378.78      400.61    150.15 o 
  12   8   9        2.02      101.50    126.30 o 
  13   8   9       11.93       47.10    143.33 o 
   1   9   9      417.77      452.97     53.45 o 
   2   9   9      280.57      338.88     52.70 o 
   3   9   9      600.46      649.30     61.54 o 
   4   9   9     1051.25      956.16     80.10 o 
   5   9   9      747.02      711.83     91.35 o 
   6   9   9     2737.75     2731.98    142.63 o 
   7   9   9     2382.56     2335.18    163.77 o 
   8   9   9     4625.30     4314.70    220.59 o 
   9   9   9     2718.22     2165.68    438.43 o 
  10   9   9     2871.32     3450.93    225.10 o 
  11   9   9     1174.88     1391.83    269.27 o 
  12   9   9      989.85      920.55    167.45 o 
   0  10   9     5870.15     6613.00    195.48 o 
   1  10   9       20.01       19.89     43.87 o 
   2  10   9      635.87      489.10     56.80 o 
   3  10   9     1748.83     1381.30     81.47 o 
   4  10   9      475.69      315.91     76.31 o 
   5  10   9     2816.46     2629.81    141.74 o 
   6  10   9      327.27      297.79     86.12 o 
   7  10   9     2121.31     2042.17    164.15 o 
   8  10   9     1528.78     1673.85    160.91 o 
   9  10   9       93.55      195.37    104.48 o 
  10  10   9      127.03       15.05    107.92 o 
  11  10   9      486.14      610.93    144.59 o 
  12  10   9        9.72       -5.44    121.84 o 
   1  11   9      962.95      932.32     69.54 o 
   2  11   9        0.56       21.60     52.67 o 
   3  11   9      299.31      413.14     71.97 o 
   4  11   9        0.71      -29.00     68.99 o 
   5  11   9       11.97       42.15     80.10 o 
   6  11   9      337.82      314.41    102.18 o 
   7  11   9     1696.26     1541.35    156.44 o 
   8  11   9       33.14        7.35     91.16 o 
   9  11   9     1600.12     1504.91    158.70 o 
  10  11   9      188.13      189.49    133.64 o 
  11  11   9      134.05       21.59    109.43 o 
  12  11   9      139.29      163.85    131.80 o 
   0  12   9     3560.84     3646.12    178.95 o 
   1  12   9     5762.95     5812.88    156.50 o 
   2  12   9     6708.75     6849.98    188.50 o 
   3  12   9     6800.32     6233.17    348.03 o 
   4  12   9    10267.12    10076.17    264.30 o 
   5  12   9     4701.56     5108.47    250.60 o 
   6  12   9     1990.58     1759.49    153.50 o 
   7  12   9     1416.87     1613.63    160.03 o 
   8  12   9        2.53     -108.27     93.39 o 
   9  12   9      313.76      261.35    118.73 o 
  10  12   9       80.32       77.42    145.42 o 
  11  12   9        0.49      151.73    127.60 o 
   1  13   9      976.59     1046.49     89.77 o 
   2  13   9        1.28       -9.44     60.79 o 
   3  13   9       56.97        1.06     64.15 o 
   4  13   9      257.12      281.24     97.03 o 
   5  13   9     1385.58     1420.68    145.54 o 
   6  13   9       33.41      -55.29     86.12 o 
   7  13   9      619.58      589.97    119.79 o 
   8  13   9      791.21      687.87    138.28 o 
   9  13   9     1327.78     1292.67    152.61 o 
  10  13   9      927.70      829.41    162.40 o 
  11  13   9      226.48      256.54    151.47 o 
   0  14   9     1202.14     1074.47    146.27 o 
   1  14   9       56.87       39.69     65.87 o 
   2  14   9      293.20      184.10     81.37 o 
   3  14   9      463.25      619.86    124.30 o 
   4  14   9       66.04      119.69     94.94 o 
   5  14   9        2.10       64.03     87.00 o 
   6  14   9      706.41      714.52    127.55 o 
   7  14   9     1205.33     1125.19    149.51 o 
   8  14   9      652.71      656.33    131.59 o 
   9  14   9       27.02       43.30    119.30 o 
  10  14   9        0.02       28.65    126.52 o 
   1  15   9        3.10      -55.06     66.00 o 
   2  15   9       11.20       15.54     95.74 o 
   3  15   9       17.24       14.05     85.00 o 
   4  15   9       27.88       -8.37     98.51 o 
   5  15   9      351.11      253.42    109.92 o 
   6  15   9     1911.04     1881.51    188.62 o 
   7  15   9      206.90      123.04    100.33 o 
   8  15   9     1473.66     1408.70    163.42 o 
   9  15   9      129.92      184.44    136.79 o 
  10  15   9      410.90      271.81    148.78 o 
   0  16   9     2305.24     2383.48    213.65 o 
   1  16   9     1342.01     1297.36    132.55 o 
   2  16   9      643.68      508.83    120.03 o 
   3  16   9      163.35      278.83    127.75 o 
   4  16   9       34.23      -20.46    117.04 o 
   5  16   9       87.58       44.67    104.31 o 
   6  16   9      641.62      573.30    136.59 o 
   7  16   9      575.54      451.89    135.04 o 
   8  16   9      408.61      281.13    159.82 o 
   9  16   9       26.97      105.90    154.81 o 
   1  17   9        8.75      -39.38    104.36 o 
   2  17   9      198.39      152.12    101.48 o 
   3  17   9       33.57       56.14    124.40 o 
   4  17   9      500.34      380.43    145.45 o 
   5  17   9      809.33      962.75    161.47 o 
   6  17   9      193.40      287.38    145.38 o 
   7  17   9      703.81      612.12    153.54 o 
   8  17   9      277.99      306.87    172.32 o 
   0  18   9      149.80      166.41    294.28 o 
   1  18   9        2.50     -169.86    116.97 o 
   2  18   9      331.45      277.81    120.05 o 
   3  18   9       65.68      144.64    119.24 o 
   4  18   9      655.72      725.18    173.60 o 
   5  18   9       56.16       52.94    120.93 o 
   6  18   9      240.97      347.12    153.31 o 
   7  18   9       17.77      -83.47    152.13 o 
   8  18   9        4.60     -122.48    151.04 o 
   1  19   9       18.36       53.36    132.77 o 
   2  19   9       30.80      -92.60    116.61 o 
   3  19   9      256.08      227.85    141.26 o 
   4  19   9      806.25      746.34    164.27 o 
   5  19   9     1097.68     1428.23    191.85 o 
   6  19   9      653.54      816.00    202.20 o 
   7  19   9      174.84      200.33    220.94 o 
   0  20   9     1034.06      774.24    318.80 o 
   1  20   9     2803.38     2787.19    362.22 o 
   2  20   9     1558.94     1546.67    222.53 o 
   3  20   9     1524.81     1472.96    195.97 o 
   4  20   9      594.52      531.91    144.47 o 
   5  20   9      944.16      992.24    180.36 o 
   1  21   9       17.67      -83.94    174.00 o 
   2  21   9        1.46       61.90    203.76 o 
   3  21   9        5.41       26.49    184.13 o 
   4  21   9        3.90       68.10    160.54 o 
   0   0  10     1001.48      870.59    119.99 o 
   1   0  10    22396.33    23832.78    371.04 o 
   2   0  10       35.90       20.21     42.85 o 
   3   0  10     2649.60     2182.53     97.98 o 
   4   0  10       77.38       80.67     56.71 o 
   5   0  10     6407.75     5531.17    180.78 o 
   6   0  10        2.61       -6.87     67.60 o 
   7   0  10     7201.07     8061.17    254.74 o 
   8   0  10      150.85      167.96    110.60 o 
   9   0  10      814.51     1132.21    161.49 o 
  10   0  10       33.03      -83.72    105.76 o 
  11   0  10       37.43     -233.79    195.31 o 
  12   0  10       29.07       83.02    187.70 o 
  13   0  10        0.40      -51.18    143.05 o 
   1   1  10     3590.67     3885.72     86.01 o 
   2   1  10     2278.48     2386.59     68.77 o 
   3   1  10     2398.57     2682.10     72.94 o 
   4   1  10      210.63      257.94     43.60 o 
   5   1  10     3750.84     3765.73    119.91 o 
   6   1  10      249.94      210.83     54.06 o 
   7   1  10     4068.17     4267.90    150.91 o 
   8   1  10      384.20      356.05     79.75 o 
   9   1  10      549.96      445.29     89.21 o 
  10   1  10      230.81      236.11     91.13 o 
  11   1  10      421.89      370.67    114.24 o 
  12   1  10        0.75      -27.51    111.46 o 
  13   1  10      384.07      351.54    148.43 o 
   0   2  10      969.14      988.32     71.36 o 
   1   2  10       33.00       24.28     29.54 o 
   2   2  10     1456.37     1671.87     77.07 o 
   3   2  10     1415.13     1290.25     72.49 o 
   4   2  10        1.44      107.97     52.99 o 
   5   2  10     1046.81      909.86     64.88 o 
   6   2  10      444.41      509.64     70.81 o 
   7   2  10        0.73      -51.11     57.25 o 
   8   2  10      901.06      570.50     75.86 o 
   9   2  10       46.88        6.77     69.44 o 
  10   2  10       18.29       43.92     86.56 o 
  11   2  10       47.13      101.86     96.21 o 
  12   2  10       36.78        2.09    121.32 o 
  13   2  10       16.85      -64.52    149.06 o 
   1   3  10      895.57      795.37     47.09 o 
   2   3  10      792.03      667.30     58.64 o 
   3   3  10      608.41      545.81     56.43 o 
   4   3  10      250.88      229.69     51.43 o 
   5   3  10    11146.96    11008.05    177.77 o 
   6   3  10      341.46      260.56     58.58 o 
   7   3  10     7390.79     7119.58    192.28 o 
   8   3  10      278.55      214.83     67.82 o 
   9   3  10     4241.04     4577.97    171.91 o 
  10   3  10      489.21      367.54    105.97 o 
  11   3  10     2209.31     2340.95    179.02 o 
  12   3  10        0.05       95.43    161.19 o 
  13   3  10      827.73     1129.95    215.62 o 
   0   4  10     2878.37     2865.30    125.40 o 
   1   4  10     6624.89     6753.66    115.57 o 
   2   4  10      762.37      783.37     62.29 o 
   3   4  10    24032.07    24862.49    253.58 o 
   4   4  10      494.74      473.20     62.42 o 
   5   4  10    10827.74    11622.75    221.87 o 
   6   4  10        4.81       10.32     52.29 o 
   7   4  10     3720.09     3648.44    142.57 o 
   8   4  10       17.56       62.00     62.10 o 
   9   4  10        2.14       40.57     73.80 o 
  10   4  10      306.17      193.70     92.71 o 
  11   4  10      387.57      570.46    152.52 o 
  12   4  10       51.45      140.55    145.10 o 
  13   4  10       41.48       81.60    142.94 o 
   1   5  10        0.40      -46.70     31.13 o 
   2   5  10     3707.05     4603.37    124.72 o 
   3   5  10      141.89      132.53     45.97 o 
   4   5  10     3686.48     3742.35    126.23 o 
   5   5  10      596.55      504.65     67.57 o 
   6   5  10      868.06      783.30     78.67 o 
   7   5  10      872.40      755.79     84.49 o 
   8   5  10     1637.67     1725.74    134.59 o 
   9   5  10      175.79      134.66     95.73 o 
  10   5  10      596.94      564.13    112.24 o 
  11   5  10      267.54      313.23    169.52 o 
  12   5  10       66.97      133.28    152.10 o 
  13   5  10      137.25      361.57    172.72 o 
   0   6  10      174.79      124.95     56.26 o 
   1   6  10     7635.78     8589.39    137.04 o 
   2   6  10       21.13       14.04     36.51 o 
   3   6  10     5553.15     5337.71    109.03 o 
   4   6  10      205.34      179.93     53.42 o 
   5   6  10     5999.70     6047.38    164.80 o 
   6   6  10      171.75       74.17     58.84 o 
   7   6  10     1329.41     1386.34    128.96 o 
   8   6  10      913.60      811.23    114.63 o 
   9   6  10       13.65      -48.40     84.91 o 
  10   6  10      318.01      264.15    111.05 o 
  11   6  10       74.45       26.62    101.75 o 
  12   6  10       80.60       47.06    157.48 o 
  13   6  10       11.17      103.24    197.96 o 
   1   7  10      908.77      840.22     55.55 o 
   2   7  10       37.37      -11.87     38.65 o 
   3   7  10      755.97      838.81     58.14 o 
   4   7  10       70.42       -9.28     43.97 o 
   5   7  10      580.58      741.57     73.88 o 
   6   7  10        0.78      -19.02     62.55 o 
   7   7  10     2649.17     2766.08    147.33 o 
   8   7  10       27.57       74.75     94.44 o 
   9   7  10    10858.09    11521.42    391.73 o 
  10   7  10        0.82       11.83     91.61 o 
  11   7  10     1110.27      810.19    185.60 o 
  12   7  10        0.12      -19.13    163.39 o 
  13   7  10      103.23      147.65    169.20 o 
   0   8  10      243.24      390.94     71.80 o 
   1   8  10     2616.53     2583.55     85.82 o 
   2   8  10      839.37      991.95     64.39 o 
   3   8  10     3243.78     3044.80     98.01 o 
   4   8  10      594.62      492.31     66.06 o 
   5   8  10     5268.16     5466.22    187.54 o 
   6   8  10      586.17      499.17     89.67 o 
   7   8  10      183.37      161.44     73.09 o 
   8   8  10      423.10      195.00     99.79 o 
   9   8  10      374.99      328.91    108.82 o 
  10   8  10       52.14      -48.42     92.85 o 
  11   8  10      184.70      127.24    111.68 o 
  12   8  10        0.42        9.95    164.90 o 
   1   9  10        1.04      -20.44     39.75 o 
   2   9  10      393.70      485.73     57.42 o 
   3   9  10        0.78      -10.88     50.36 o 
   4   9  10     1700.03     1704.28    110.22 o 
   5   9  10      149.48       77.01     70.55 o 
   6   9  10       17.48       68.40     70.16 o 
   7   9  10       32.02       86.32     94.81 o 
   8   9  10     1108.53      944.05    137.10 o 
   9   9  10      155.70      174.70    103.34 o 
  10   9  10      120.65       88.76     99.00 o 
  11   9  10      182.97      170.27    122.02 o 
  12   9  10        5.63       -6.48    155.77 o 
   0  10  10      235.79      182.65     70.07 o 
   1  10  10     5304.63     4538.83    123.96 o 
   2  10  10      214.81      123.00     46.79 o 
   3  10  10     2601.78     2039.18    106.40 o 
   4  10  10      357.98      240.47     80.40 o 
   5  10  10     1951.65     1855.47    125.49 o 
   6  10  10      212.42      160.53     78.93 o 
   7  10  10     7258.91     7262.02    287.33 o 
   8  10  10        0.02       23.52     96.76 o 
   9  10  10       32.11       47.65    108.50 o 
  10  10  10      452.67      568.29    129.16 o 
  11  10  10      648.70      662.80    156.96 o 
  12  10  10      138.35      141.17    121.37 o 
   1  11  10     2645.36     2841.27    107.05 o 
   2  11  10       98.84      117.66     52.47 o 
   3  11  10      634.33      614.19     88.07 o 
   4  11  10       85.32        5.11     70.46 o 
   5  11  10     1743.74     1711.67    125.46 o 
   6  11  10       20.27        9.19     81.19 o 
   7  11  10     6829.54     6356.24    267.28 o 
   8  11  10      162.55      187.33     99.53 o 
   9  11  10     1473.47     1349.16    164.44 o 
  10  11  10      339.03      416.47    128.27 o 
  11  11  10     1189.53     1120.04    174.85 o 
   0  12  10       13.28       25.15     73.41 o 
   1  12  10     1173.35     1095.42     83.04 o 
   2  12  10       62.53      101.26     64.24 o 
   3  12  10     1630.86     1686.62    115.58 o 
   4  12  10       22.28       25.17     68.94 o 
   5  12  10     1159.33     1179.67    128.78 o 
   6  12  10     1018.05     1530.97    150.96 o 
   7  12  10      234.36      213.37    103.45 o 
   8  12  10      540.38      458.71    109.62 o 
   9  12  10       10.95       36.85    108.40 o 
  10  12  10        9.74        7.80    101.78 o 
  11  12  10        0.42      -20.17    124.43 o 
   1  13  10      452.53      330.11     77.95 o 
   2  13  10      166.30       52.07     78.75 o 
   3  13  10       22.74       26.14     76.97 o 
   4  13  10      203.68      193.05     93.09 o 
   5  13  10      733.30      743.72    114.52 o 
   6  13  10        2.51      -27.58     88.99 o 
   7  13  10      487.42      593.81    115.99 o 
   8  13  10       54.71        0.31    101.03 o 
   9  13  10      707.23      608.37    130.94 o 
  10  13  10        8.89      -28.54    115.57 o 
  11  13  10      187.62      -41.34    151.20 o 
   0  14  10       30.63        4.27     93.94 o 
   1  14  10     4602.34     5662.53    203.11 o 
   2  14  10        6.37       -0.06     72.37 o 
   3  14  10     8309.08     9091.09    331.31 o 
   4  14  10        2.82       -8.56     86.73 o 
   5  14  10     4054.65     3864.86    218.71 o 
   6  14  10       52.49       40.77     91.60 o 
   7  14  10       80.18      -54.79    114.38 o 
   8  14  10        3.56     -103.41    101.28 o 
   9  14  10      222.96      224.02    124.05 o 
  10  14  10       27.39     -113.74    146.78 o 
   1  15  10      207.24      306.55     97.88 o 
   2  15  10       16.53      -42.95     87.40 o 
   3  15  10       97.13      175.23    103.77 o 
   4  15  10        8.53      -16.05    103.33 o 
   5  15  10     1399.30     1332.68    164.94 o 
   6  15  10       78.68       43.35    111.18 o 
   7  15  10     3044.65     2996.28    214.84 o 
   8  15  10      186.54      256.17    126.09 o 
   9  15  10      940.43     1024.13    187.84 o 
  10  15  10       64.25      -44.36    191.25 o 
   0  16  10      558.02      446.99    179.79 o 
   1  16  10        1.36       -1.99     95.30 o 
   2  16  10      145.63       50.57    103.38 o 
   3  16  10       10.61       48.88    109.53 o 
   4  16  10       14.91      136.33     95.87 o 
   5  16  10       24.28       -1.05     94.99 o 
   6  16  10      837.08      664.34    142.25 o 
   7  16  10        9.25       39.07    128.76 o 
   8  16  10       62.46       -3.69    145.63 o 
   9  16  10        1.76       35.25    121.54 o 
   1  17  10      105.00       75.71    110.77 o 
   2  17  10        0.18       14.60    117.05 o 
   3  17  10      433.50      332.14    139.98 o 
   4  17  10       42.42       60.89    121.23 o 
   5  17  10      604.20     1089.09    544.47 o 
   6  17  10       25.03       55.60    115.92 o 
   7  17  10     1089.11     1101.92    201.29 o 
   8  17  10        0.78      -27.79    127.77 o 
   0  18  10       84.01      -26.28    197.94 o 
   1  18  10      421.51      372.08    175.71 o 
   2  18  10       54.19       63.38    128.37 o 
   3  18  10     7619.82     7866.63    416.41 o 
   4  18  10       21.07       91.38    117.59 o 
   5  18  10     4070.73     4090.55    275.45 o 
   6  18  10        2.72      108.50    127.18 o 
   7  18  10       91.85      231.11    149.06 o 
   1  19  10       75.79      174.21    227.86 o 
   2  19  10       68.86     -153.25    131.52 o 
   3  19  10       12.72      -83.31    136.02 o 
   4  19  10       18.91       57.39    124.10 o 
   5  19  10      295.59      371.78    139.12 o 
   6  19  10       71.69      -10.78    129.24 o 
   0  20  10     1080.61      933.64    411.64 o 
   1  20  10      533.83      469.33    254.83 o 
   2  20  10       43.94      248.30    212.93 o 
   3  20  10      847.87      837.06    182.59 o 
   4  20  10        0.45       28.97    141.38 o 
   5  20  10      217.15      271.33    145.39 o 
   1  21  10       37.89       56.96    255.82 o 
   2  21  10        0.85     -123.72    251.77 o 
   3  21  10      106.64       14.46    203.66 o 
   1   1  11       46.62       -6.42     30.06 o 
   2   1  11     7613.48     7538.38    121.08 o 
   3   1  11       67.38      -13.22     33.19 o 
   4   1  11     1022.79     1164.74     67.65 o 
   5   1  11     3104.27     2646.36    103.36 o 
   6   1  11     2917.16     3079.44    335.49 o 
   7   1  11     4123.37     3720.55    162.62 o 
   8   1  11      699.55      757.27     97.89 o 
   9   1  11     1745.24     1745.82    132.33 o 
  10   1  11      390.68      319.07     91.70 o 
  11   1  11      809.18      833.10    127.05 o 
  12   1  11      599.34      727.79    159.27 o 
  13   1  11      579.51      676.60    163.82 o 
   0   2  11     1162.43     1147.92     80.54 o 
   1   2  11       69.86      106.84     34.33 o 
   2   2  11     6627.06     6851.36    145.12 o 
   3   2  11    23518.71    23235.19    275.67 o 
   4   2  11    21249.49    22866.18    288.95 o 
   5   2  11    10937.24    11063.30    213.56 o 
   6   2  11     1553.56     1549.65     97.98 o 
   7   2  11        4.40      -15.72     51.61 o 
   8   2  11      123.85       46.98     62.19 o 
   9   2  11      166.64      194.04     80.74 o 
  10   2  11      498.24      394.03    101.17 o 
  11   2  11      284.75      408.91    113.35 o 
  12   2  11        0.13      -18.27    117.82 o 
  13   2  11       14.39      -23.50    183.92 o 
   1   3  11     2468.96     2365.16     89.01 o 
   2   3  11      162.99       98.60     46.96 o 
   3   3  11      936.75      798.55     66.59 o 
   4   3  11      219.31      118.56     42.45 o 
   5   3  11     2361.35     2570.70    112.99 o 
   6   3  11      161.87       87.35     57.44 o 
   7   3  11      214.08      404.67     70.26 o 
   8   3  11     2417.47     2493.67    143.71 o 
   9   3  11      290.07      272.59    105.12 o 
  10   3  11     1216.62     1088.65    130.54 o 
  11   3  11       63.42      167.53    105.97 o 
  12   3  11      257.36      146.11    166.17 o 
  13   3  11      198.19      386.69    171.44 o 
   0   4  11     1910.85     2541.56    117.62 o 
   1   4  11     6960.63     8168.78    130.44 o 
   2   4  11       43.79      178.48     46.07 o 
   3   4  11     8986.13     9547.37    187.25 o 
   4   4  11       93.46      135.23     52.63 o 
   5   4  11     2191.68     2200.44    109.76 o 
   6   4  11      473.64      445.41     72.98 o 
   7   4  11      277.39      240.93     67.56 o 
   8   4  11      256.93      262.33     77.03 o 
   9   4  11      460.41      559.85    113.33 o 
  10   4  11     1187.04     1271.15    145.77 o 
  11   4  11      325.10      369.51    118.29 o 
  12   4  11      180.60      342.48    196.45 o 
  13   4  11        2.44      142.16    137.54 o 
   1   5  11     3192.35     3011.30     87.47 o 
   2   5  11     2689.94     2569.97     93.52 o 
   3   5  11      275.54      214.29     48.65 o 
   4   5  11      397.12      290.89     57.50 o 
   5   5  11      138.89      111.59     57.80 o 
   6   5  11     1536.88     1482.68     99.69 o 
   7   5  11     4228.97     4155.71    152.04 o 
   8   5  11      874.54      766.81    149.43 o 
   9   5  11     1245.93     1354.34    143.53 o 
  10   5  11      848.23      833.23    118.87 o 
  11   5  11      627.73      607.08    156.20 o 
  12   5  11      811.65      818.77    175.91 o 
  13   5  11      455.04      296.26    143.07 o 
   0   6  11    11276.36    11537.10    224.72 o 
   1   6  11     4131.64     3984.52     98.26 o 
   2   6  11     5660.76     5413.63    102.91 o 
   3   6  11     1082.14     1111.10     71.13 o 
   4   6  11     1116.15      964.01     76.68 o 
   5   6  11     2747.42     2766.51    121.31 o 
   6   6  11     2681.68     2507.50    120.44 o 
   7   6  11      743.60      758.36    107.75 o 
   8   6  11      640.35      714.69    108.81 o 
   9   6  11      130.32      337.27     95.59 o 
  10   6  11       26.16       31.60    122.11 o 
  11   6  11       60.70      -81.07     99.31 o 
  12   6  11       88.83      106.13    144.32 o 
  13   6  11       72.12      130.36    148.84 o 
   1   7  11        5.96       -1.99     38.27 o 
   2   7  11      116.39       33.71     37.91 o 
   3   7  11      131.33       89.67     53.20 o 
   4   7  11        3.79        1.04     48.21 o 
   5   7  11       21.67      -17.64     52.81 o 
   6   7  11      252.37      174.99     64.63 o 
   7   7  11       85.79       33.46     75.86 o 
   8   7  11        7.76       81.99     79.15 o 
   9   7  11       65.92       41.43     91.41 o 
  10   7  11       47.55       63.37    132.70 o 
  11   7  11       33.59      -40.21    117.42 o 
  12   7  11      235.48      288.75    135.57 o 
   0   8  11     2805.16     3095.50    161.47 o 
   1   8  11     1429.24     1216.38     66.27 o 
   2   8  11     4075.86     4192.31    147.30 o 
   3   8  11      333.42      261.35     56.26 o 
   4   8  11     3905.88     4033.02    134.71 o 
   5   8  11     1910.58     1914.33    115.15 o 
   6   8  11       44.20       35.29     63.04 o 
   7   8  11        2.43      -48.45     73.06 o 
   8   8  11      131.11       41.76     88.23 o 
   9   8  11        1.23       44.36     92.49 o 
  10   8  11      157.05      110.17     98.12 o 
  11   8  11       88.52      -78.37    119.35 o 
  12   8  11        6.54       -1.06    136.78 o 
   1   9  11      218.85      205.52     48.53 o 
   2   9  11     1153.62     1123.77     79.56 o 
   3   9  11     1097.50      949.58     77.61 o 
   4   9  11     2416.03     2166.88    120.08 o 
   5   9  11     1711.01     1567.51    113.33 o 
   6   9  11     2693.88     2661.66    173.21 o 
   7   9  11     3167.86     3212.46    163.55 o 
   8   9  11     2613.88     2856.66    190.26 o 
   9   9  11     2155.85     2190.94    177.11 o 
  10   9  11      958.64      997.01    149.13 o 
  11   9  11      697.11      879.81    172.79 o 
  12   9  11      322.45      174.45    173.16 o 
   0  10  11     2493.12     2395.72    130.62 o 
   1  10  11     1483.81     1669.73    103.98 o 
   2  10  11     1351.12     1255.56     86.28 o 
   3  10  11     1295.73     1240.82    100.34 o 
   4  10  11     1131.33     1234.83    102.53 o 
   5  10  11        7.51       40.12     68.92 o 
   6  10  11     3046.50     3048.13    161.43 o 
   7  10  11       56.57      106.47     84.04 o 
   8  10  11      506.61      380.48    109.27 o 
   9  10  11       69.77      115.75     97.10 o 
  10  10  11      700.95      666.95    134.66 o 
  11  10  11       21.70       70.02    106.97 o 
  12  10  11      366.68      525.39    245.12 o 
   1  11  11       85.15       66.29     50.42 o 
   2  11  11      383.65      226.73     62.80 o 
   3  11  11       32.32      -70.90     58.74 o 
   4  11  11       49.28       80.30     67.03 o 
   5  11  11      556.57      505.71     88.83 o 
   6  11  11      173.58       65.48     80.36 o 
   7  11  11       62.94       30.77     87.82 o 
   8  11  11     2640.92     2753.11    198.58 o 
   9  11  11      701.72      619.51    134.10 o 
  10  11  11      612.21      793.27    138.64 o 
  11  11  11        8.51      -78.48    123.35 o 
   0  12  11     4106.37     3959.33    189.03 o 
   1  12  11     5041.80     5307.77    161.43 o 
   2  12  11     2850.30     2543.06    131.63 o 
   3  12  11     3234.00     3579.66    156.45 o 
   4  12  11     2772.37     2692.06    144.48 o 
   5  12  11     3041.03     3002.06    178.99 o 
   6  12  11     2257.06     2323.23    166.33 o 
   7  12  11      872.98      807.36    134.62 o 
   8  12  11      401.89      296.06    124.88 o 
   9  12  11       35.60      -37.07    108.40 o 
  10  12  11        1.37       12.63    113.35 o 
  11  12  11       81.42       32.16    132.71 o 
   1  13  11       69.12       57.35     69.82 o 
   2  13  11       22.47      -56.10     66.01 o 
   3  13  11      594.65      548.35     94.52 o 
   4  13  11      547.23      541.66     97.72 o 
   5  13  11     1209.93     1235.53    142.55 o 
   6  13  11      238.95      126.98    112.82 o 
   7  13  11      348.86      342.71    110.00 o 
   8  13  11     1092.04     1225.28    163.64 o 
   9  13  11      967.50      847.77    148.79 o 
  10  13  11      783.35      808.00    157.21 o 
   0  14  11      124.73      189.34    159.11 o 
   1  14  11      496.52      362.25     85.55 o 
   2  14  11      564.16      508.34     97.72 o 
   3  14  11     1395.76     1276.57    124.80 o 
   4  14  11      610.74      535.42    108.10 o 
   5  14  11     1068.43     1020.49    133.73 o 
   6  14  11      935.60      911.07    136.34 o 
   7  14  11      552.00      384.83    120.94 o 
   8  14  11      269.47      114.44    112.09 o 
   9  14  11        6.85      -22.82    125.73 o 
  10  14  11      226.23      179.53    151.27 o 
   1  15  11      264.46      265.94     97.56 o 
   2  15  11      406.13      336.12     96.25 o 
   3  15  11       21.96       21.15    100.88 o 
   4  15  11       33.31       86.40    100.12 o 
   5  15  11     1148.48     1039.65    134.64 o 
   6  15  11      928.45      929.56    140.30 o 
   7  15  11     1582.59     1559.68    172.91 o 
   8  15  11      135.47       55.98    123.39 o 
   9  15  11      618.55      703.04    153.61 o 
   0  16  11     1731.46     1782.87    244.61 o 
   1  16  11     1844.90     1617.17    165.04 o 
   2  16  11     1865.03     1754.69    178.23 o 
   3  16  11      848.46      722.36    127.12 o 
   4  16  11     1764.04     1821.10    164.75 o 
   5  16  11     1205.44      905.71    153.06 o 
   6  16  11     1103.44     1196.58    171.99 o 
   7  16  11      927.54      710.99    141.95 o 
   8  16  11      169.25      310.68    130.46 o 
   9  16  11      132.45       36.82    110.49 o 
   1  17  11        0.23     -170.60    120.95 o 
   2  17  11      120.06      -55.70    130.84 o 
   3  17  11       47.39      -68.18    115.09 o 
   4  17  11       24.61      126.14    114.05 o 
   5  17  11      188.72      119.24    132.62 o 
   6  17  11      220.03       38.32    129.26 o 
   7  17  11      358.95      162.24    151.63 o 
   8  17  11       96.00      183.53    141.01 o 
   0  18  11      950.30      965.17    304.79 o 
   1  18  11      872.24      614.75    186.60 o 
   2  18  11      239.62      362.34    149.35 o 
   3  18  11      904.52     1042.12    172.11 o 
   4  18  11       18.19        7.78    117.00 o 
   5  18  11      238.37      284.32    125.39 o 
   6  18  11        2.00       31.49    137.73 o 
   7  18  11       32.44      174.77    139.03 o 
   1  19  11        0.35      -74.69    181.40 o 
   2  19  11        6.47       -9.15    140.92 o 
   3  19  11       33.10       66.20    173.81 o 
   4  19  11      435.89      537.92    157.20 o 
   5  19  11      347.16      262.84    152.74 o 
   6  19  11      848.00      630.76    183.30 o 
   0  20  11     1182.32     1056.26    348.58 o 
   1  20  11      705.80      477.11    256.62 o 
   2  20  11      837.29      637.83    252.23 o 
   3  20  11     1068.20     1521.59    247.37 o 
   4  20  11      602.26      549.98    181.42 o 
   1  21  11       13.41      -18.09    248.21 o 
   2  21  11       55.24      152.15    214.13 o 
   0   0  12    70977.36    76440.02    987.94 o 
   1   0  12      184.49      160.39     57.20 o 
   2   0  12    11020.19    11673.37    256.88 o 
   3   0  12     1169.68     1152.49     83.92 o 
   4   0  12     1503.22     1509.17     99.36 o 
   5   0  12        7.55      -43.01     96.02 o 
   6   0  12     9304.96     9876.31    351.15 o 
   7   0  12      127.95      191.95    104.39 o 
   8   0  12     3422.52     3267.23    239.41 o 
   9   0  12        7.50       57.07    111.80 o 
  10   0  12      563.96      491.73    153.09 o 
  11   0  12        4.47       91.64    129.09 o 
  12   0  12       10.17       73.85    170.07 o 
  13   0  12       33.51       58.62    214.83 o 
   1   1  12     1411.35     1193.58     60.35 o 
   2   1  12        3.88        2.13     38.21 o 
   3   1  12       10.89       25.02     33.34 o 
   4   1  12     2866.30     2765.42    108.28 o 
   5   1  12      115.47      192.42     55.16 o 
   6   1  12     3819.45     3572.90    208.38 o 
   7   1  12      205.50      107.86     75.31 o 
   8   1  12     2018.84     1889.85    133.57 o 
   9   1  12       95.42      141.56     82.21 o 
  10   1  12     1551.90     1736.11    180.44 o 
  11   1  12        0.46       54.54     97.34 o 
  12   1  12     1443.60     1708.05    194.72 o 
  13   1  12        2.59      207.76    140.31 o 
   0   2  12        2.49      -34.72     45.65 o 
   1   2  12     1848.60     1768.45     68.55 o 
   2   2  12      605.56      592.72     62.77 o 
   3   2  12     1932.61     2070.64     95.35 o 
   4   2  12     1170.64     1229.97     83.76 o 
   5   2  12      391.34      241.55     59.19 o 
   6   2  12       94.53       82.05     61.71 o 
   7   2  12        0.81      -22.43     65.09 o 
   8   2  12        0.95       13.84     76.53 o 
   9   2  12       35.25      -25.32     78.74 o 
  10   2  12       37.66      167.40     92.45 o 
  11   2  12        0.88       -7.08     92.20 o 
  12   2  12        0.00        2.43    130.74 o 
  13   2  12       22.50       96.26    148.10 o 
   1   3  12      113.62       73.10     42.87 o 
   2   3  12      201.77      148.22     47.22 o 
   3   3  12       24.87       27.99     50.74 o 
   4   3  12     2780.42     3209.46    123.21 o 
   5   3  12        4.48      -78.48     55.27 o 
   6   3  12     3579.64     4508.18    167.40 o 
   7   3  12        0.12       15.27     70.10 o 
   8   3  12       82.44      131.50     78.55 o 
   9   3  12       68.64       28.23     80.19 o 
  10   3  12     1105.54     1160.54    140.60 o 
  11   3  12        0.42      -15.77    107.01 o 
  12   3  12     1535.63     1735.70    195.67 o 
  13   3  12        0.27       48.76    162.42 o 
   0   4  12     9580.70    10313.98    294.28 o 
   1   4  12     1204.76     1273.41     70.84 o 
   2   4  12    12374.55    13035.78    216.27 o 
   3   4  12       42.34       26.07     49.80 o 
   4   4  12     6621.72     7079.46    240.74 o 
   5   4  12       90.71       12.11     59.80 o 
   6   4  12     2772.92     2803.38    127.48 o 
   7   4  12       34.25       20.67     58.73 o 
   8   4  12     1563.65     1424.29    137.73 o 
   9   4  12       12.47       15.07     93.65 o 
  10   4  12      125.89      280.21    100.14 o 
  11   4  12      120.71      192.08    111.77 o 
  12   4  12        3.01       56.99    127.48 o 
  13   4  12        3.78      -38.14    193.92 o 
   1   5  12      969.12     1083.27    102.83 o 
   2   5  12      797.59      699.78     62.26 o 
   3   5  12      270.06      260.17     50.46 o 
   4   5  12       26.79      -26.33     47.49 o 
   5   5  12     2503.82     2364.03    115.05 o 
   6   5  12      279.74      288.67     68.50 o 
   7   5  12      332.33      342.15     74.05 o 
   8   5  12      288.97      375.21     96.56 o 
   9   5  12     1677.62     1908.27    164.29 o 
  10   5  12      154.40       88.82     92.21 o 
  11   5  12       39.29      134.50    135.12 o 
  12   5  12       60.30       51.69    102.95 o 
  13   5  12      150.35      185.36    148.14 o 
   0   6  12    12528.67    12461.35    238.40 o 
   1   6  12      751.80      798.15     56.81 o 
   2   6  12     1556.15     1359.94     78.91 o 
   3   6  12       30.07      -25.20     53.88 o 
   4   6  12       39.92        2.65     53.04 o 
   5   6  12     1668.35     1603.89    101.92 o 
   6   6  12      827.46      686.87     80.33 o 
   7   6  12      137.02      137.79     83.00 o 
   8   6  12      375.76      240.50     90.84 o 
   9   6  12      319.62      401.00    117.29 o 
  10   6  12        2.25     -102.76    137.38 o 
  11   6  12       11.29      -65.22    105.74 o 
  12   6  12       34.35      -33.21    154.78 o 
   1   7  12        0.24      -11.86     39.09 o 
   2   7  12     3245.51     3180.56    106.31 o 
   3   7  12       40.32      -17.77     42.82 o 
   4   7  12     3953.46     3732.86    139.30 o 
   5   7  12       80.08       32.25     59.82 o 
   6   7  12     1622.28     1719.70    135.72 o 
   7   7  12        9.84       54.80     80.85 o 
   8   7  12    10473.82    11446.51    282.26 o 
   9   7  12       35.73      -66.22     98.06 o 
  10   7  12     3915.47     3859.78    236.01 o 
  11   7  12        0.85       40.28    123.35 o 
  12   7  12       68.32       12.84    150.43 o 
   0   8  12    11592.54    13668.87    992.68 o 
   1   8  12      471.55      567.14     54.48 o 
   2   8  12     5435.75     5191.33    134.39 o 
   3   8  12     1466.46     1568.53     93.54 o 
   4   8  12     2454.25     2490.18    115.13 o 
   5   8  12      336.23      198.15     66.11 o 
   6   8  12       14.76       52.51     65.86 o 
   7   8  12      265.00      250.04     74.33 o 
   8   8  12        2.45      -63.04     82.48 o 
   9   8  12       11.56      -36.46     92.11 o 
  10   8  12      241.87      153.52    104.71 o 
  11   8  12       12.25       94.74    109.09 o 
  12   8  12       81.44      175.15    156.36 o 
   1   9  12       55.60       44.00     52.96 o 
   2   9  12       15.59      -12.05     51.85 o 
   3   9  12     5698.67     5469.78    175.37 o 
   4   9  12       10.02        6.98     56.57 o 
   5   9  12      700.83      583.35     81.02 o 
   6   9  12      100.10      135.09     74.53 o 
   7   9  12     1800.49     1950.01    132.68 o 
   8   9  12        1.00       32.24     95.93 o 
   9   9  12        3.88       11.05     87.86 o 
  10   9  12      138.11       31.99    106.24 o 
  11   9  12        8.29       77.66    127.08 o 
  12   9  12       11.65        9.60    147.21 o 
   0  10  12    14078.73    16010.38    314.30 o 
   1  10  12       21.67       20.91     56.80 o 
   2  10  12     8327.51     9306.64    228.58 o 
   3  10  12        5.73      -14.33     61.26 o 
   4  10  12      692.78      677.22     84.89 o 
   5  10  12      305.88      266.18     77.47 o 
   6  10  12     1833.97     1695.88    127.93 o 
   7  10  12      195.64      196.51     99.62 o 
   8  10  12      792.03      732.74    114.83 o 
   9  10  12       10.30      -29.85    105.86 o 
  10  10  12      710.49      565.52    138.64 o 
  11  10  12      272.08      239.29    148.82 o 
   1  11  12        4.18      -43.34     57.75 o 
   2  11  12     4182.43     3719.83    153.21 o 
   3  11  12       39.21      -20.22     67.75 o 
   4  11  12      953.73      907.11     98.10 o 
   5  11  12       14.88      -31.22     68.77 o 
   6  11  12     3090.58     2817.34    172.95 o 
   7  11  12      107.26      -28.36     89.44 o 
   8  11  12     1092.59     1098.00    141.46 o 
   9  11  12      185.55      299.62    125.88 o 
  10  11  12      482.25      411.42    130.84 o 
  11  11  12        8.64      130.99    146.88 o 
   0  12  12     1056.59     1002.86    184.77 o 
   1  12  12        3.98      -21.41     59.56 o 
   2  12  12      594.44      618.44     88.99 o 
   3  12  12      151.53      163.55     72.84 o 
   4  12  12       50.28       23.76     67.66 o 
   5  12  12      722.24      775.10    109.12 o 
   6  12  12      347.95      300.02     92.40 o 
   7  12  12        5.78      -93.24     87.94 o 
   8  12  12      136.59      309.37    119.83 o 
   9  12  12        2.24      -48.24    110.06 o 
  10  12  12       17.20       47.22    113.60 o 
  11  12  12       84.39      104.54    153.28 o 
   1  13  12       20.55       66.96     83.20 o 
   2  13  12      412.28      390.30     84.46 o 
   3  13  12       98.27      193.66     76.69 o 
   4  13  12     1220.28     1172.88    126.69 o 
   5  13  12      397.23      347.90     96.20 o 
   6  13  12      336.73      183.76    102.91 o 
   7  13  12       25.36       -1.31    104.45 o 
   8  13  12      556.29      427.07    124.38 o 
   9  13  12       65.49      124.38    120.73 o 
  10  13  12      327.40      258.47    130.64 o 
   0  14  12     3115.04     2807.16    286.69 o 
   1  14  12       35.98       14.68     84.57 o 
   2  14  12     5496.79     5557.51    219.08 o 
   3  14  12       11.97       75.49     86.93 o 
   4  14  12     6014.09     6451.93    246.10 o 
   5  14  12        8.84      -29.71     79.20 o 
   6  14  12      734.85      659.32    125.00 o 
   7  14  12        5.23       14.41    103.52 o 
   8  14  12      211.87      115.86    131.70 o 
   9  14  12        0.52      -54.27    125.62 o 
   1  15  12        2.03      -88.33    112.76 o 
   2  15  12      378.86      314.16     99.62 o 
   3  15  12       47.26       66.85    106.11 o 
   4  15  12      821.51      689.74    118.15 o 
   5  15  12        4.79      -25.77     95.57 o 
   6  15  12     2023.62     2258.84    200.23 o 
   7  15  12        6.93       13.58    103.69 o 
   8  15  12      880.79      698.61    140.14 o 
   9  15  12      292.59      256.25    128.52 o 
   0  16  12       89.08      286.95    183.78 o 
   1  16  12       88.43      282.30    119.51 o 
   2  16  12       15.69      101.87    151.16 o 
   3  16  12       52.42      -10.05    103.29 o 
   4  16  12        1.74      -26.34     97.48 o 
   5  16  12      172.80      709.93    490.79 o 
   6  16  12       22.88       -3.18    102.08 o 
   7  16  12      146.83       75.00    113.80 o 
   8  16  12        0.78      -45.28    130.88 o 
   1  17  12      175.77      174.69    159.78 o 
   2  17  12      401.37      402.34    148.43 o 
   3  17  12       12.37       35.44    129.65 o 
   4  17  12      293.75      462.01    138.16 o 
   5  17  12       71.96       73.12    119.66 o 
   6  17  12      465.25      592.63    139.27 o 
   7  17  12        0.05       61.23    140.37 o 
   0  18  12      343.35      268.01    320.56 o 
   1  18  12      172.21      146.81    149.85 o 
   2  18  12     4692.41     5062.19    387.30 o 
   3  18  12        2.68       32.97    146.90 o 
   4  18  12     6238.09     6905.89    416.89 o 
   5  18  12        7.85      -78.18    110.80 o 
   6  18  12      410.41      259.03    134.36 o 
   1  19  12        0.00       79.42    180.96 o 
   2  19  12        0.25     -193.59    162.57 o 
   3  19  12       18.73      -79.59    153.39 o 
   4  19  12      187.85      132.80    165.07 o 
   5  19  12       61.78       42.00    152.99 o 
   0  20  12      209.76      481.71    374.86 o 
   1  20  12      215.10      -12.62    240.62 o 
   2  20  12      328.24      368.08    260.10 o 
   3  20  12       91.23       92.78    165.14 o 
   1   1  13        2.82        4.43     39.37 o 
   2   1  13      209.65      158.89     40.55 o 
   3   1  13     2227.60     1748.86     87.99 o 
   4   1  13     1798.66     1708.38    112.51 o 
   5   1  13     3200.15     2871.23    142.03 o 
   6   1  13     1561.78     1660.11    116.47 o 
   7   1  13     1084.16      852.86    104.39 o 
   8   1  13      547.57      569.74     91.41 o 
   9   1  13      853.05     1065.00    119.72 o 
  10   1  13      622.66      722.01    114.93 o 
  11   1  13      993.50      934.94    159.18 o 
  12   1  13      964.05     1325.65    183.55 o 
  13   1  13      692.24      660.36    159.33 o 
   0   2  13     1075.41      999.91    107.35 o 
   1   2  13     7861.74     8070.22    136.71 o 
   2   2  13    12470.07    12632.55    207.87 o 
   3   2  13    20012.39    21185.67    278.20 o 
   4   2  13    13515.96    14927.14    317.62 o 
   5   2  13     4180.75     4269.08    166.90 o 
   6   2  13     1066.27      981.03    101.01 o 
   7   2  13      230.96      155.20     79.41 o 
   8   2  13      427.65      382.00     88.44 o 
   9   2  13      885.87      917.44    114.45 o 
  10   2  13      742.49      751.53    123.01 o 
  11   2  13       82.68      125.51    102.64 o 
  12   2  13       47.37       31.73    108.49 o 
  13   2  13       94.42      107.37    173.99 o 
   1   3  13     1690.86     1823.77     87.73 o 
   2   3  13     3991.30     3983.24    125.55 o 
   3   3  13        5.71      -39.36     47.04 o 
   4   3  13      984.58      896.55     80.88 o 
   5   3  13      735.96      852.11     79.96 o 
   6   3  13      175.79      118.09     74.51 o 
   7   3  13       51.77       36.68     74.57 o 
   8   3  13       95.79      100.55     85.37 o 
   9   3  13      209.11      208.59     92.32 o 
  10   3  13      564.39      710.68    125.67 o 
  11   3  13       58.51       76.63    120.89 o 
  12   3  13      394.49      486.76    125.69 o 
  13   3  13      102.34       83.58    179.34 o 
   0   4  13    10327.76    10410.37    305.58 o 
   1   4  13     1331.23     1148.35     63.01 o 
   2   4  13     3662.59     3746.79    125.74 o 
   3   4  13       42.62       26.64     50.47 o 
   4   4  13       79.60      119.50     58.06 o 
   5   4  13      152.75      126.88     57.66 o 
   6   4  13       50.14       99.12     62.67 o 
   7   4  13     1030.73      990.01    108.05 o 
   8   4  13       76.75       42.46    104.88 o 
   9   4  13       47.66       77.88     90.54 o 
  10   4  13      153.07      216.54    103.87 o 
  11   4  13       14.78       55.61    117.36 o 
  12   4  13        0.33       -1.89    125.28 o 
   1   5  13     1347.71     1352.51     83.56 o 
   2   5  13     6816.25     6731.54    180.42 o 
   3   5  13     3156.63     3370.03    115.84 o 
   4   5  13     1016.99     1135.45     87.25 o 
   5   5  13     1498.46     1701.57    108.25 o 
   6   5  13      944.73      896.03     95.70 o 
   7   5  13      603.95      609.59    101.85 o 
   8   5  13     2104.25     2192.72    162.98 o 
   9   5  13      841.61     1143.55    140.49 o 
  10   5  13      993.23     1250.48    151.98 o 
  11   5  13     1028.13     1474.34    199.59 o 
  12   5  13      684.38      959.01    181.40 o 
   0   6  13    10008.21     9197.85    234.79 o 
   1   6  13     6618.57     6245.78    149.02 o 
   2   6  13     1228.60     1087.11     75.65 o 
   3   6  13       13.74      -30.71     52.51 o 
   4   6  13       57.08       50.86     53.51 o 
   5   6  13      658.91      567.03     77.33 o 
   6   6  13      613.17      573.08     82.74 o 
   7   6  13      798.67      928.05    104.02 o 
   8   6  13        9.24       47.56    100.53 o 
   9   6  13       61.34       26.75     92.60 o 
  10   6  13        8.48       55.67    113.59 o 
  11   6  13        0.16       -5.33    114.28 o 
  12   6  13        8.29        7.37    112.44 o 
   1   7  13        0.05      -47.29     41.61 o 
   2   7  13       15.51      -10.88     47.71 o 
   3   7  13      114.50       77.13     61.04 o 
   4   7  13      934.21      906.85     87.12 o 
   5   7  13     3055.20     2954.75    133.77 o 
   6   7  13     2381.21     2386.68    157.34 o 
   7   7  13     1335.79     1432.09    127.81 o 
   8   7  13       22.95       37.32     90.70 o 
   9   7  13        1.31       29.99     91.27 o 
  10   7  13        8.86      -25.74    113.08 o 
  11   7  13      254.72      234.73    132.71 o 
  12   7  13       98.37      202.79    129.53 o 
   0   8  13     4298.80     4798.23    168.13 o 
   1   8  13    10309.41    10301.58    189.46 o 
   2   8  13     4051.49     4073.54    127.12 o 
   3   8  13     2640.07     2351.01    112.08 o 
   4   8  13     3092.07     3061.07    128.59 o 
   5   8  13      146.79      103.46     62.93 o 
   6   8  13      106.80      197.60     74.47 o 
   7   8  13        7.00      -16.91     73.77 o 
   8   8  13       30.67       65.79     74.60 o 
   9   8  13      165.13       81.69     92.41 o 
  10   8  13      153.28       38.08     96.34 o 
  11   8  13        9.52       -1.66    106.57 o 
  12   8  13        4.02      -59.65    128.76 o 
   1   9  13      513.21      410.20     64.66 o 
   2   9  13      894.51      852.18     73.93 o 
   3   9  13     1946.66     1958.98    110.32 o 
   4   9  13      968.58      812.82     87.91 o 
   5   9  13      110.91       55.62     76.34 o 
   6   9  13      633.55      589.46     92.47 o 
   7   9  13       12.32       -6.41     71.44 o 
   8   9  13      370.93      338.75     95.94 o 
   9   9  13      482.41      392.24    117.34 o 
  10   9  13      317.72      226.60    109.40 o 
  11   9  13      284.91      223.51    110.60 o 
   0  10  13     2323.60     2407.49    165.78 o 
   1  10  13     4882.04     4754.84    140.08 o 
   2  10  13      880.08      951.56     84.70 o 
   3  10  13        9.53        4.11     65.35 o 
   4  10  13       62.50       -8.87     61.60 o 
   5  10  13     1355.82     1259.91    113.99 o 
   6  10  13       12.73       -5.44     76.05 o 
   7  10  13     2365.60     2616.58    165.07 o 
   8  10  13      128.97       49.22     82.34 o 
   9  10  13       18.61      -15.81     99.00 o 
  10  10  13        0.07      -92.34    100.10 o 
  11  10  13      678.75      712.59    141.44 o 
   1  11  13       39.07        1.77     64.98 o 
   2  11  13      204.96      276.75     74.08 o 
   3  11  13      557.99      591.26     90.38 o 
   4  11  13       86.84      -17.65     66.89 o 
   5  11  13      569.13      475.46     95.32 o 
   6  11  13       36.34      -58.20     95.01 o 
   7  11  13      917.88      856.44    123.00 o 
   8  11  13      173.15       20.39     98.22 o 
   9  11  13     1149.38     1046.51    139.49 o 
  10  11  13       20.96      -94.13    117.34 o 
  11  11  13        9.64      -66.98    145.39 o 
   0  12  13      678.85      817.95    123.37 o 
   1  12  13     1182.29     1071.83    100.54 o 
   2  12  13      209.94       81.27     67.16 o 
   3  12  13      111.80      138.19     73.59 o 
   4  12  13       58.71       48.07     72.76 o 
   5  12  13      711.78      635.85    119.99 o 
   6  12  13      386.72      232.70     87.91 o 
   7  12  13      380.34      422.50    114.12 o 
   8  12  13      140.02      157.73    104.19 o 
   9  12  13       48.36       88.06    113.03 o 
  10  12  13        3.49       -5.33    118.60 o 
   1  13  13      205.81      109.04     83.91 o 
   2  13  13      876.70      864.53    114.52 o 
   3  13  13      919.07      801.28    104.62 o 
   4  13  13     3247.77     3118.55    169.45 o 
   5  13  13     1117.91      988.21    129.80 o 
   6  13  13      919.33      943.78    128.57 o 
   7  13  13     1150.42     1303.86    151.90 o 
   8  13  13      262.85      174.65    113.84 o 
   9  13  13      780.26      893.77    143.05 o 
  10  13  13      573.62      383.86    120.29 o 
   0  14  13       26.05       78.66    139.01 o 
   1  14  13       15.01       43.80     96.71 o 
   2  14  13      639.56      645.19    116.43 o 
   3  14  13      423.94      335.59     85.48 o 
   4  14  13      976.07      934.39    125.01 o 
   5  14  13      185.29      133.26    101.27 o 
   6  14  13      170.91      115.25    105.37 o 
   7  14  13       24.06       45.24    104.53 o 
   8  14  13        0.27      -30.32    119.84 o 
   9  14  13      186.07      195.26    118.64 o 
   1  15  13       34.03      -62.04    114.38 o 
   2  15  13      153.50      168.82     97.37 o 
   3  15  13       93.08       82.56    117.64 o 
   4  15  13      521.93      363.11    101.69 o 
   5  15  13      584.87      514.23    125.84 o 
   6  15  13      748.36      665.80    119.83 o 
   7  15  13      360.45      386.90    111.01 o 
   8  15  13      494.03      569.23    131.19 o 
   0  16  13     9401.39     9925.59    815.40 o 
   1  16  13     5680.69     5806.39    293.84 o 
   2  16  13     5485.82     5885.83    350.66 o 
   3  16  13     2997.43     3337.22    240.92 o 
   4  16  13     2839.25     3122.42    233.07 o 
   5  16  13     1506.42     1607.85    157.66 o 
   6  16  13     1322.90     1390.09    160.79 o 
   7  16  13      421.09      445.29    126.80 o 
   8  16  13      195.45       94.82    110.32 o 
   1  17  13      124.23      184.99    147.41 o 
   2  17  13       92.93       34.03    142.50 o 
   3  17  13       43.53     -106.56    124.16 o 
   4  17  13      110.18       97.73    145.33 o 
   5  17  13        1.73       49.65    126.97 o 
   6  17  13       97.61       -6.09    122.11 o 
   7  17  13      114.98      228.36    122.36 o 
   0  18  13      513.62      595.57    283.77 o 
   1  18  13       54.86       62.29    149.52 o 
   2  18  13      357.53      361.67    177.75 o 
   3  18  13      256.58      249.85    140.58 o 
   4  18  13       88.86      160.92    180.70 o 
   5  18  13       79.27       36.91    143.28 o 
   6  18  13       46.21      -44.75    109.70 o 
   1  19  13        2.86      -70.91    219.81 o 
   2  19  13       79.37      152.15    160.14 o 
   3  19  13      154.68       16.77    159.80 o 
   4  19  13      549.47      510.03    169.58 o 
   0  20  13      373.95       47.30    331.07 o 
   1  20  13      753.03      709.40    244.83 o 
   2  20  13      346.15      133.79    216.80 o 
   0   0  14     1000.80      786.91    125.78 o 
   1   0  14    44452.34    51007.95    697.98 o 
   2   0  14       91.75       20.89     60.69 o 
   3   0  14     8581.06     9397.48    459.06 o 
   4   0  14        4.64      -23.37    104.01 o 
   5   0  14     6436.57     6558.82    288.79 o 
   6   0  14       29.38     -138.60    108.56 o 
   7   0  14     4566.51     4416.90    269.81 o 
   8   0  14       67.53       61.80    111.27 o 
   9   0  14     1182.61     1079.59    171.76 o 
  10   0  14        4.64       20.80    140.00 o 
  11   0  14        0.38      125.12    201.23 o 
  12   0  14        8.63       79.65    176.81 o 
   1   1  14        8.15      -63.40     42.27 o 
   2   1  14        7.69      -31.64     49.42 o 
   3   1  14     1374.07     1483.77    109.16 o 
   4   1  14      224.10      117.87     71.42 o 
   5   1  14     4287.11     4607.77    176.02 o 
   6   1  14      169.06      103.81     73.60 o 
   7   1  14     1322.41     1423.83    122.16 o 
   8   1  14      323.66      235.81     86.11 o 
   9   1  14      168.95      152.31     83.49 o 
  10   1  14      256.57      243.02    100.36 o 
  11   1  14      953.44     1177.07    151.51 o 
  12   1  14        1.24      -53.39    134.93 o 
   0   2  14     2874.22     2872.12    131.59 o 
   1   2  14     1195.36     1187.50     78.43 o 
   2   2  14      410.50      363.00     62.44 o 
   3   2  14     1284.53     1282.47     86.46 o 
   4   2  14        7.86      -15.93     63.60 o 
   5   2  14       99.14      -59.65     72.06 o 
   6   2  14       14.04      -45.65     75.85 o 
   7   2  14      118.40       75.24     71.23 o 
   8   2  14       75.77       29.75     85.05 o 
   9   2  14      180.52      187.29     92.32 o 
  10   2  14       46.48      -71.94     87.08 o 
  11   2  14        3.40       69.33    112.27 o 
  12   2  14      106.71      191.80    128.00 o 
   1   3  14     1062.28     1054.44     77.60 o 
   2   3  14     1084.78     1076.38     78.78 o 
   3   3  14     4623.48     4436.62    141.59 o 
   4   3  14       25.36        0.74     59.75 o 
   5   3  14     2988.68     3026.55    149.29 o 
   6   3  14       20.94      -54.53     67.31 o 
   7   3  14      753.52      779.05    101.73 o 
   8   3  14        5.89       -8.01     80.28 o 
   9   3  14     2153.55     2453.59    175.70 o 
  10   3  14       35.87      231.92    113.78 o 
  11   3  14     2443.56     2859.23    206.58 o 
  12   3  14        3.73      -46.63    119.27 o 
   0   4  14     1017.72     1055.09    124.50 o 
   1   4  14    10999.84    10788.27    199.61 o 
   2   4  14      187.04      124.69     57.73 o 
   3   4  14     3582.10     3552.55    129.01 o 
   4   4  14       40.08      -22.48     57.95 o 
   5   4  14     1750.64     1891.67    125.09 o 
   6   4  14       79.10      105.64     77.47 o 
   7   4  14      667.43      763.14    100.55 o 
   8   4  14      122.86      247.26    107.20 o 
   9   4  14      480.42      596.91    122.03 o 
  10   4  14        3.50       54.22    109.75 o 
  11   4  14      252.64      375.97    131.96 o 
  12   4  14       18.71      147.95    159.79 o 
   1   5  14      773.56      596.62     76.97 o 
   2   5  14     1210.55      845.67     75.80 o 
   3   5  14      539.99      442.23     64.28 o 
   4   5  14       17.15       25.50     58.09 o 
   5   5  14       19.47       -9.88     65.03 o 
   6   5  14     1805.53     1527.87    117.78 o 
   7   5  14      526.32      391.39    103.48 o 
   8   5  14     2133.11     2288.22    176.44 o 
   9   5  14      633.61      646.67    135.33 o 
  10   5  14      248.57      304.57    122.97 o 
  11   5  14      177.00      139.48    120.69 o 
  12   5  14       49.90      195.04    141.36 o 
   0   6  14      183.28      253.20     96.42 o 
   1   6  14     2590.60     2376.28    100.99 o 
   2   6  14      909.92      825.65     71.75 o 
   3   6  14        9.40      -56.31     63.12 o 
   4   6  14      578.62      519.86     75.71 o 
   5   6  14      151.42      114.15     65.85 o 
   6   6  14      497.01      511.55     89.72 o 
   7   6  14      170.51      215.21    106.73 o 
   8   6  14      125.66      127.92     93.29 o 
   9   6  14      119.94      115.85    120.27 o 
  10   6  14       50.31       80.76    115.27 o 
  11   6  14       27.65        9.81    157.87 o 
  12   6  14       44.09       29.51    115.97 o 
   1   7  14     3697.76     3595.73    116.52 o 
   2   7  14       82.72       65.72     58.57 o 
   3   7  14     2659.39     2560.78    133.63 o 
   4   7  14        3.29      -66.82     59.62 o 
   5   7  14       59.71       -1.75     58.76 o 
   6   7  14       87.21       -0.74     68.85 o 
   7   7  14     2228.10     2278.38    159.42 o 
   8   7  14       25.17       16.18     87.26 o 
   9   7  14     4563.19     4852.47    221.94 o 
  10   7  14       13.79      -19.11    106.50 o 
  11   7  14      863.42      973.45    162.38 o 
  12   7  14        2.29      -44.54    116.33 o 
   0   8  14      793.67      474.87     93.75 o 
   1   8  14     4872.04     5095.47    140.28 o 
   2   8  14      133.40      114.69     58.65 o 
   3   8  14     5003.63     5092.20    157.74 o 
   4   8  14     2221.25     2399.10    118.08 o 
   5   8  14      377.17      399.82     76.93 o 
   6   8  14      264.53      221.32     76.76 o 
   7   8  14        3.11      -88.94     78.09 o 
   8   8  14      509.74      388.95    104.99 o 
   9   8  14      421.11      295.73    122.51 o 
  10   8  14        0.17      -36.18    103.38 o 
  11   8  14       33.43      -38.53    135.41 o 
   1   9  14       11.84       31.88     60.51 o 
   2   9  14     1789.23     1581.56     94.48 o 
   3   9  14        3.50      -43.09     54.77 o 
   4   9  14      558.54      530.97     84.62 o 
   5   9  14        8.48        1.01     59.14 o 
   6   9  14     4469.96     4664.63    209.12 o 
   7   9  14        1.22       17.03     74.32 o 
   8   9  14      172.22      124.37    111.85 o 
   9   9  14        0.21       99.14    119.79 o 
  10   9  14        3.86      -79.82    116.17 o 
  11   9  14       63.99       62.72    138.25 o 
   0  10  14      137.84       75.42     90.15 o 
   1  10  14    14396.38    14956.36    268.03 o 
   2  10  14      207.10      187.14     61.29 o 
   3  10  14       16.65        8.05     71.37 o 
   4  10  14        0.88      -59.09     69.41 o 
   5  10  14      616.93      587.13     94.51 o 
   6  10  14      338.72      227.64     84.62 o 
   7  10  14     3322.96     3639.99    238.28 o 
   8  10  14       22.65      113.93    107.55 o 
   9  10  14        1.08      -82.57    103.05 o 
  10  10  14       53.39      -19.53    127.64 o 
  11  10  14      362.67      328.50    140.32 o 
   1  11  14     1091.85      966.82     93.53 o 
   2  11  14       37.07        0.57     72.30 o 
   3  11  14     2352.10     2200.83    151.56 o 
   4  11  14       68.54       12.12     73.36 o 
   5  11  14      919.65     1081.36    111.28 o 
   6  11  14       10.55      -63.29     92.48 o 
   7  11  14      509.00      546.50    110.23 o 
   8  11  14       66.17      -28.31     89.02 o 
   9  11  14      789.00      959.18    188.06 o 
  10  11  14        0.19       34.02    107.77 o 
   0  12  14     1936.54     1771.96    158.08 o 
   1  12  14      105.41       82.56     79.22 o 
   2  12  14       25.66      -53.15     80.29 o 
   3  12  14      343.84      317.00     92.92 o 
   4  12  14       49.29       89.64     86.41 o 
   5  12  14      115.52       40.50     93.20 o 
   6  12  14        0.17      -24.48     86.81 o 
   7  12  14      222.16      194.88    112.49 o 
   8  12  14      119.98      121.73    100.47 o 
   9  12  14       32.59       79.92    106.77 o 
  10  12  14       14.12       54.52    141.93 o 
   1  13  14       45.75       51.22     82.34 o 
   2  13  14        6.15      -80.55     81.86 o 
   3  13  14      907.92      847.81    109.98 o 
   4  13  14      354.37      297.74     88.27 o 
   5  13  14     1688.84     1632.22    144.71 o 
   6  13  14       44.40      109.06    103.84 o 
   7  13  14      845.70      822.23    129.17 o 
   8  13  14      233.54      166.37    125.91 o 
   9  13  14      275.14      300.81    143.16 o 
   0  14  14        0.02      -34.08    163.48 o 
   1  14  14     4220.97     4528.95    225.56 o 
   2  14  14        0.01      -99.84     85.74 o 
   3  14  14     4374.81     4869.37    219.67 o 
   4  14  14        0.03       21.87     80.84 o 
   5  14  14      960.65     1104.35    133.89 o 
   6  14  14       16.57       50.94    112.08 o 
   7  14  14      649.29      579.40    120.74 o 
   8  14  14        5.78       77.49     97.18 o 
   9  14  14      734.61      756.47    177.11 o 
   1  15  14       24.40      -66.47    107.84 o 
   2  15  14      336.42      210.64    104.28 o 
   3  15  14      283.30      271.58    111.04 o 
   4  15  14        5.71      -57.04    100.24 o 
   5  15  14     1367.87     1471.23    152.36 o 
   6  15  14       10.74       26.23    103.68 o 
   7  15  14      746.21      819.19    141.96 o 
   8  15  14       64.98      168.38    124.35 o 
   0  16  14       40.89      109.15    160.05 o 
   1  16  14      123.19      201.44    128.68 o 
   2  16  14        0.90       55.73    153.03 o 
   3  16  14       54.41       70.99    129.69 o 
   4  16  14       58.70      187.44    132.62 o 
   5  16  14       25.08       52.10    112.70 o 
   6  16  14       11.35     -125.58     99.54 o 
   7  16  14       20.07       12.55    110.27 o 
   1  17  14      136.49      169.17    134.41 o 
   2  17  14        3.56      -82.96    114.88 o 
   3  17  14      383.29      349.72    153.60 o 
   4  17  14       73.92       71.59    116.99 o 
   5  17  14      263.45      202.97    138.54 o 
   6  17  14        0.86       -5.65    133.88 o 
   0  18  14       51.99      164.66    310.05 o 
   1  18  14     2466.25     2709.81    338.56 o 
   2  18  14       17.37     -137.35    146.17 o 
   3  18  14     7867.89     7931.95    444.64 o 
   4  18  14       37.90      134.34    180.85 o 
   5  18  14     1751.48     1687.09    208.53 o 
   1  19  14        1.57       57.18    166.60 o 
   2  19  14       35.70      149.92    150.43 o 
   3  19  14       95.65      181.16    169.08 o 
   4  19  14        0.02      103.91    170.33 o 
   0  20  14       70.59      217.21    353.84 o 
   1   1  15        0.31      -67.67     45.11 o 
   2   1  15      239.07       96.13     73.04 o 
   3   1  15      314.26      424.75     78.13 o 
   4   1  15     2481.93     2911.23    144.76 o 
   5   1  15     2175.12     2682.90    150.16 o 
   6   1  15     3927.82     4315.09    187.21 o 
   7   1  15      896.59     1000.28    111.00 o 
   8   1  15      578.14      462.55     98.45 o 
   9   1  15       43.20      119.22     94.88 o 
  10   1  15      339.06      314.87    109.87 o 
  11   1  15      478.99      546.05    125.32 o 
  12   1  15      578.80      535.11    151.77 o 
   0   2  15     6064.34     6126.03    187.53 o 
   1   2  15     8917.84     9265.98    187.06 o 
   2   2  15     8155.30     8473.35    184.35 o 
   3   2  15    10745.51    10876.85    247.78 o 
   4   2  15     4661.08     4585.27    175.72 o 
   5   2  15     3119.07     2869.49    149.26 o 
   6   2  15     1216.53     1301.89    117.22 o 
   7   2  15     1443.48     1341.71    120.98 o 
   8   2  15      608.96      711.53    102.29 o 
   9   2  15      141.95       90.23     89.91 o 
  10   2  15       17.29      -55.54    107.26 o 
  11   2  15       20.14      128.30    105.43 o 
  12   2  15       52.70       23.46    127.24 o 
   1   3  15     1920.53     1886.92     96.71 o 
   2   3  15     2041.49     2092.29    101.65 o 
   3   3  15     1107.27      941.34     95.36 o 
   4   3  15     1814.19     1661.86    116.30 o 
   5   3  15       50.23      139.90     87.50 o 
   6   3  15     1628.46     1635.81    127.65 o 
   7   3  15       55.04       47.65     82.42 o 
   8   3  15      148.37      122.03     85.74 o 
   9   3  15      807.72      831.14    134.86 o 
  10   3  15       65.03       20.65    107.25 o 
  11   3  15      526.36      369.71    134.22 o 
  12   3  15       93.59      113.03    125.33 o 
   0   4  15     1466.01     1648.09    148.72 o 
   1   4  15      113.32       94.28     52.45 o 
   2   4  15     1885.82     1809.10    100.86 o 
   3   4  15      325.77      285.57     64.17 o 
   4   4  15     1329.78     1232.70    108.38 o 
   5   4  15      153.26       10.06     74.83 o 
   6   4  15     1378.17     1430.26    120.57 o 
   7   4  15      168.49      156.67     90.05 o 
   8   4  15      701.88      649.94    112.20 o 
   9   4  15       31.01        2.86     94.80 o 
  10   4  15        2.95       90.35    111.44 o 
  11   4  15      130.79       81.35    117.10 o 
  12   4  15       34.14      -48.10    158.96 o 
   1   5  15      113.83       54.20     61.05 o 
   2   5  15     1000.75      840.05     82.74 o 
   3   5  15     1571.37     1621.62    101.13 o 
   4   5  15     1154.35      958.83     87.71 o 
   5   5  15     1631.05     1426.22    119.25 o 
   6   5  15      618.61      551.64     94.34 o 
   7   5  15     3001.14     3146.47    192.55 o 
   8   5  15     1588.88     1480.55    152.13 o 
   9   5  15     3068.06     3176.10    208.85 o 
  10   5  15     1415.17     1527.29    169.44 o 
  11   5  15      741.33      701.65    176.00 o 
  12   5  15      432.23      508.35    176.65 o 
   0   6  15     6184.71     6255.06    266.76 o 
   1   6  15      625.12      546.29     86.13 o 
   2   6  15     3511.55     3561.70    125.01 o 
   3   6  15       19.98      -38.41     65.33 o 
   4   6  15       19.35      -55.56     54.48 o 
   5   6  15      750.57      710.21     95.89 o 
   6   6  15       77.00        4.86     91.20 o 
   7   6  15      759.96      686.09    122.89 o 
   8   6  15      379.39      305.64    111.16 o 
   9   6  15      297.01      423.19    112.03 o 
  10   6  15        8.88       74.33    125.49 o 
  11   6  15       18.60       29.86    127.59 o 
   1   7  15      525.88      503.26     79.42 o 
   2   7  15      812.20      757.62     76.24 o 
   3   7  15      786.61      639.62     78.28 o 
   4   7  15       30.02       71.72     68.33 o 
   5   7  15       56.55       -6.19     79.71 o 
   6   7  15      618.12      521.23    112.18 o 
   7   7  15       33.77       23.17     76.04 o 
   8   7  15       59.48        5.90    103.64 o 
   9   7  15      313.54      374.64    107.70 o 
  10   7  15       87.27       71.48    125.79 o 
  11   7  15        3.15      138.22    118.48 o 
   0   8  15      681.54      550.69    109.34 o 
   1   8  15      200.69      269.11     67.34 o 
   2   8  15     1366.37     1272.72     91.11 o 
   3   8  15     6162.14     6124.22    182.52 o 
   4   8  15       27.69        0.38     64.73 o 
   5   8  15      826.08      771.72     95.15 o 
   6   8  15      133.75       58.33     76.89 o 
   7   8  15       26.21      -12.40     80.76 o 
   8   8  15      434.64      534.64    119.12 o 
   9   8  15       34.90       22.51    116.04 o 
  10   8  15      112.88      201.87    116.92 o 
  11   8  15       13.36      123.37    128.12 o 
   1   9  15        0.93      -79.00     66.86 o 
   2   9  15      225.76      162.05     72.81 o 
   3   9  15       92.80       38.62     59.94 o 
   4   9  15       12.76      -45.34     65.31 o 
   5   9  15      180.59       77.69     77.04 o 
   6   9  15       24.02       58.79     76.22 o 
   7   9  15       23.17      -30.92     86.22 o 
   8   9  15      333.72      351.39    120.04 o 
   9   9  15      316.65      363.80    126.63 o 
  10   9  15      376.63      479.79    123.09 o 
  11   9  15      254.64      253.13    136.23 o 
   0  10  15      370.91      344.74    111.99 o 
   1  10  15     4666.23     4874.07    164.82 o 
   2  10  15      354.06      237.09     78.04 o 
   3  10  15       68.15       99.06     76.48 o 
   4  10  15        2.87      -47.28     67.06 o 
   5  10  15       53.74      -20.12     78.32 o 
   6  10  15     1782.73     1710.98    129.39 o 
   7  10  15      303.04      246.90    104.02 o 
   8  10  15      262.93      256.72    121.51 o 
   9  10  15        2.50      -19.40    111.80 o 
  10  10  15       71.48       27.88    123.94 o 
   1  11  15       48.07      -39.95     71.13 o 
   2  11  15        1.21      -12.58     80.01 o 
   3  11  15      341.35      387.58    101.44 o 
   4  11  15        8.86      -40.08     70.22 o 
   5  11  15      620.96      545.99     97.15 o 
   6  11  15      103.62       -9.60     98.06 o 
   7  11  15      312.92      303.35    107.43 o 
   8  11  15       80.41       59.27    103.17 o 
   9  11  15       89.85      -16.94    114.06 o 
  10  11  15       78.41       92.41    111.89 o 
   0  12  15     1172.81     1226.15    145.22 o 
   1  12  15      175.06      295.67     90.56 o 
   2  12  15      461.34      421.38     95.11 o 
   3  12  15     1132.47     1171.30    129.22 o 
   4  12  15      689.13      578.89    104.96 o 
   5  12  15     1339.46     1536.93    129.96 o 
   6  12  15      723.06      630.54    107.23 o 
   7  12  15      587.52      456.73    120.13 o 
   8  12  15       86.57      -53.47    122.68 o 
   9  12  15       53.11      -17.07    122.81 o 
   1  13  15       36.69       -1.95     87.34 o 
   2  13  15       41.98       -9.12     77.59 o 
   3  13  15      808.72      798.72    114.46 o 
   4  13  15      541.34      500.36    116.17 o 
   5  13  15     2124.55     2438.61    169.95 o 
   6  13  15     1700.05     1787.62    161.31 o 
   7  13  15      662.91      651.01    115.28 o 
   8  13  15      839.97      926.42    164.58 o 
   9  13  15      146.77      159.36    135.77 o 
   0  14  15     4324.59     5019.96    393.73 o 
   1  14  15      947.06      913.74    128.70 o 
   2  14  15      815.62      794.07    114.48 o 
   3  14  15        8.46     -103.48     95.04 o 
   4  14  15       20.96      -78.66    117.72 o 
   5  14  15        6.51       -7.31    108.44 o 
   6  14  15      239.48      228.05    100.91 o 
   7  14  15       38.66     -104.96    108.24 o 
   8  14  15      147.64      244.84    125.31 o 
   1  15  15       53.78       54.52    129.98 o 
   2  15  15      404.19      283.44    115.00 o 
   3  15  15        1.30      -90.54     93.29 o 
   4  15  15      320.96      346.44    117.37 o 
   5  15  15      215.94       94.52    123.18 o 
   6  15  15      416.07      397.25    141.73 o 
   7  15  15      384.47      225.61    117.94 o 
   0  16  15     4451.29     4345.32    380.62 o 
   1  16  15     4559.83     4495.13    280.63 o 
   2  16  15     2656.10     2623.65    370.43 o 
   3  16  15     1268.24     1186.87    168.39 o 
   4  16  15     1436.87     1553.59    175.95 o 
   5  16  15     1212.45     1073.70    160.41 o 
   6  16  15      735.21      988.61    174.47 o 
   7  16  15      488.70      583.06    143.32 o 
   1  17  15       19.69       61.85    144.80 o 
   2  17  15       68.07       30.05    148.01 o 
   3  17  15      181.54      148.22    142.91 o 
   4  17  15      107.89      121.43    137.57 o 
   5  17  15       95.45      135.14    137.72 o 
   6  17  15      619.81      889.74    179.00 o 
   0  18  15      157.24       14.01    215.46 o 
   1  18  15        3.16       62.71    171.12 o 
   2  18  15      526.09      763.62    209.67 o 
   3  18  15      158.48      202.72    155.89 o 
   4  18  15      324.25      535.92    193.23 o 
   1  19  15        2.65     -162.36    219.83 o 
   2  19  15      113.42      158.29    168.78 o 
   0   0  16    10483.71    10792.92    361.32 o 
   1   0  16       76.88       41.18     82.70 o 
   2   0  16    11023.35    11218.09    590.31 o 
   3   0  16      137.15       28.72     94.36 o 
   4   0  16    12053.86    12158.71    394.06 o 
   5   0  16        0.89      -64.45    102.30 o 
   6   0  16     4415.14     4420.26    325.53 o 
   7   0  16       41.03      -24.25    100.57 o 
   8   0  16      147.82       82.22    126.54 o 
   9   0  16        1.11      -44.22    139.83 o 
  10   0  16      118.05      -98.48    133.67 o 
  11   0  16       30.44       40.91    235.60 o 
  12   0  16       66.07        6.92    180.10 o 
   1   1  16      144.25      112.61     58.18 o 
   2   1  16        8.46      -37.71     60.81 o 
   3   1  16       72.73       57.95     67.49 o 
   4   1  16      936.74     1011.11    104.99 o 
   5   1  16      146.37      343.07     93.86 o 
   6   1  16     1849.25     1881.55    134.94 o 
   7   1  16       42.84       84.40     83.88 o 
   8   1  16      336.57      300.83     99.86 o 
   9   1  16       29.26       -7.27     88.81 o 
  10   1  16      381.73      294.92    117.00 o 
  11   1  16        1.15       34.65    111.81 o 
  12   1  16      545.18      508.06    155.41 o 
   0   2  16       88.86      122.93     79.26 o 
   1   2  16      264.85      379.28     60.80 o 
   2   2  16      475.72      527.17     78.33 o 
   3   2  16      416.76      556.92     83.72 o 
   4   2  16      956.07      994.56    101.99 o 
   5   2  16       39.19       17.66     72.57 o 
   6   2  16       24.39      -28.76     84.23 o 
   7   2  16       10.80       46.48     93.79 o 
   8   2  16       21.38      -84.57     83.11 o 
   9   2  16        2.42      -19.04     96.95 o 
  10   2  16       24.44        4.46    127.25 o 
  11   2  16       86.71      -69.75     98.30 o 
  12   2  16       12.72      -23.25    130.06 o 
   1   3  16      367.85      459.97     74.58 o 
   2   3  16     1089.04     1049.79     96.36 o 
   3   3  16       60.32       94.55     67.61 o 
   4   3  16     4708.25     4598.44    181.89 o 
   5   3  16      132.69       50.22     75.74 o 
   6   3  16     4483.79     4385.30    251.20 o 
   7   3  16        2.17       11.65     82.24 o 
   8   3  16     3921.43     3763.40    191.23 o 
   9   3  16        0.07       33.88     92.13 o 
  10   3  16     2252.72     2265.50    196.96 o 
  11   3  16        9.45      -19.83    123.31 o 
   0   4  16     2882.26     3403.91    204.46 o 
   1   4  16     1183.53     1075.16     96.79 o 
   2   4  16     4250.15     4460.19    162.66 o 
   3   4  16      113.70       -7.13     67.25 o 
   4   4  16    10052.69    10407.70    263.85 o 
   5   4  16      186.54      115.00     76.91 o 
   6   4  16     2984.21     2986.30    166.01 o 
   7   4  16      306.72      414.92     98.25 o 
   8   4  16       23.90       -2.54     96.90 o 
   9   4  16       23.13       17.81     99.69 o 
  10   4  16      343.12      211.26    120.84 o 
  11   4  16       72.82      192.68    132.02 o 
   1   5  16      324.35      229.35     71.96 o 
   2   5  16       14.42      -71.78     55.94 o 
   3   5  16     1168.68      885.27     99.34 o 
   4   5  16       73.62       25.16     71.22 o 
   5   5  16        0.44      -44.60     84.36 o 
   6   5  16      347.52      194.89     86.07 o 
   7   5  16       26.86       85.97    100.13 o 
   8   5  16      569.03      655.24    120.17 o 
   9   5  16        2.19      107.42    104.51 o 
  10   5  16      146.51      199.84    132.45 o 
  11   5  16        0.11     -125.26    124.24 o 
   0   6  16     4809.88     4783.60    243.63 o 
   1   6  16      107.77      121.60     70.00 o 
   2   6  16     1377.58     1426.39    112.12 o 
   3   6  16        2.57      -15.69     67.27 o 
   4   6  16      245.59      228.54     82.52 o 
   5   6  16      553.83      410.71     91.18 o 
   6   6  16     1041.08     1070.33    131.53 o 
   7   6  16       99.72      102.42    104.09 o 
   8   6  16      425.23      326.22    120.71 o 
   9   6  16       16.10       71.81    112.96 o 
  10   6  16        4.91        9.07    110.49 o 
  11   6  16       59.87       39.11    161.79 o 
   1   7  16       60.49      -45.00     63.43 o 
   2   7  16      399.06      288.39     76.53 o 
   3   7  16       63.31       13.19     66.30 o 
   4   7  16     3161.44     3198.64    145.10 o 
   5   7  16       27.91       10.32     94.70 o 
   6   7  16      125.56      146.51    104.24 o 
   7   7  16        9.82       78.66     89.72 o 
   8   7  16     3655.76     4257.76    317.52 o 
   9   7  16        2.41     -154.91    103.27 o 
  10   7  16     1828.26     1984.61    195.37 o 
  11   7  16        1.16      -49.60    121.66 o 
   0   8  16      155.74       51.91     91.08 o 
   1   8  16        2.02      -55.51     56.30 o 
   2   8  16     2992.75     2942.32    142.88 o 
   3   8  16      179.43      156.46     67.50 o 
   4   8  16     3218.19     3079.20    145.73 o 
   5   8  16      866.54      833.80    108.74 o 
   6   8  16       17.74       50.23     77.12 o 
   7   8  16        2.88       -6.79     78.48 o 
   8   8  16      118.75       53.59     92.40 o 
   9   8  16       36.96       37.44    111.95 o 
  10   8  16      102.65      119.91    131.43 o 
   1   9  16      923.13      743.59     84.53 o 
   2   9  16      209.83      203.44     73.40 o 
   3   9  16     2256.73     2147.12    132.31 o 
   4   9  16       17.25      -13.23     75.47 o 
   5   9  16      289.92      258.57     86.36 o 
   6   9  16       52.23       -5.00     98.22 o 
   7   9  16      192.52       89.58     91.05 o 
   8   9  16       15.79      -11.50    131.71 o 
   9   9  16       39.77       36.82    104.78 o 
  10   9  16       10.82        0.85    108.21 o 
   0  10  16     9045.40     9227.92    316.09 o 
   1  10  16      118.35       38.61     68.06 o 
   2  10  16       81.55       33.96     76.93 o 
   3  10  16       95.11      -60.46     88.55 o 
   4  10  16       72.57        1.41     81.93 o 
   5  10  16      302.86      303.82     84.14 o 
   6  10  16     5194.27     5412.42    233.25 o 
   7  10  16       69.67       28.14    113.08 o 
   8  10  16      530.35      457.86    138.17 o 
   9  10  16        6.28      -18.12    112.49 o 
  10  10  16       68.53      137.04    125.48 o 
   1  11  16       30.62       25.72     78.26 o 
   2  11  16     1100.60     1038.04    117.83 o 
   3  11  16       10.58       -4.47     88.19 o 
   4  11  16     1849.38     1936.91    148.04 o 
   5  11  16      255.88      264.26     95.44 o 
   6  11  16      394.73      350.20    110.25 o 
   7  11  16      124.07       69.62    106.76 o 
   8  11  16     1879.62     2167.39    190.97 o 
   9  11  16        3.32       35.22    107.83 o 
   0  12  16       18.38       10.13     98.39 o 
   1  12  16       21.55      -37.73     85.27 o 
   2  12  16      349.42      370.96    103.86 o 
   3  12  16      155.48      163.72     98.86 o 
   4  12  16      959.98      930.99    122.83 o 
   5  12  16       29.46       23.27     93.58 o 
   6  12  16      166.54      138.99     91.62 o 
   7  12  16      122.39       46.53    117.97 o 
   8  12  16       61.17       22.15    119.44 o 
   9  12  16        3.68      -81.95    124.77 o 
   1  13  16        9.94      -92.29     79.25 o 
   2  13  16       52.18       26.60     93.56 o 
   3  13  16       93.45       95.93     91.03 o 
   4  13  16      494.03      455.45    106.22 o 
   5  13  16        4.94       90.52    119.83 o 
   6  13  16     1177.85     1268.46    174.71 o 
   7  13  16      223.45      194.58    120.00 o 
   8  13  16      176.82      127.72    118.23 o 
   0  14  16     1946.03     1944.40    278.58 o 
   1  14  16       81.67       38.73    108.67 o 
   2  14  16     3740.94     3774.89    203.52 o 
   3  14  16        7.60     -107.49     79.33 o 
   4  14  16     2588.64     2913.68    233.63 o 
   5  14  16       23.89       96.88    108.56 o 
   6  14  16     1510.58     1576.13    183.21 o 
   7  14  16       36.43       13.15    107.49 o 
   8  14  16      723.73      589.84    150.41 o 
   1  15  16       35.71       58.80    123.11 o 
   2  15  16        3.04     -147.34     98.23 o 
   3  15  16       78.05        5.66    109.28 o 
   4  15  16      344.34      299.90    125.04 o 
   5  15  16       67.42       90.33    115.87 o 
   6  15  16      699.22      549.55    150.32 o 
   7  15  16        6.20       99.72    133.49 o 
   0  16  16       31.15      -96.92    187.67 o 
   1  16  16       39.45       11.38    123.81 o 
   2  16  16        0.95      -51.58    161.78 o 
   3  16  16      212.45      341.12    174.94 o 
   4  16  16        2.80        3.55    107.74 o 
   5  16  16       88.63      212.57    125.57 o 
   6  16  16        0.39      -85.97    144.55 o 
   1  17  16       21.38      115.85    154.64 o 
   2  17  16        1.91       17.85    132.73 o 
   3  17  16        7.33     -120.14    144.85 o 
   4  17  16      200.68      147.26    186.35 o 
   5  17  16       96.66      245.25    139.42 o 
   0  18  16     1460.81     1390.82    367.85 o 
   1  18  16       22.45      109.82    145.92 o 
   2  18  16     3933.23     4095.30    335.30 o 
   3  18  16       44.31      -21.77    160.35 o 
   1   1  17       16.60      -63.45     62.48 o 
   2   1  17       20.28      -18.49     64.81 o 
   3   1  17       16.92      -16.96     65.48 o 
   4   1  17      264.15      207.94     82.48 o 
   5   1  17      619.59      536.08     99.27 o 
   6   1  17     1059.22      973.05    121.34 o 
   7   1  17      505.28      514.22    106.11 o 
   8   1  17      183.64       64.62     92.39 o 
   9   1  17      470.65      392.96    108.58 o 
  10   1  17       99.66       71.39    114.54 o 
  11   1  17      270.17      127.11    141.72 o 
   0   2  17      198.35      105.46     88.84 o 
   1   2  17     1005.24      946.91    104.65 o 
   2   2  17     2918.34     2744.21    133.52 o 
   3   2  17     4921.10     4775.87    181.47 o 
   4   2  17     3851.41     3932.25    177.32 o 
   5   2  17     2842.80     2882.22    158.02 o 
   6   2  17     1208.05     1205.66    120.32 o 
   7   2  17      524.94      508.17    105.58 o 
   8   2  17      189.99      138.19     94.12 o 
   9   2  17       27.44       36.67    120.71 o 
  10   2  17       15.32       49.41    121.19 o 
  11   2  17       11.62       40.44    127.90 o 
   1   3  17      427.19      460.23     88.87 o 
   2   3  17     1056.46     1191.42    117.69 o 
   3   3  17       43.17       87.19     76.26 o 
   4   3  17     1009.57      908.97    104.50 o 
   5   3  17     1408.21     1345.26    118.04 o 
   6   3  17      711.88      813.21    107.34 o 
   7   3  17      817.21      803.98    114.01 o 
   8   3  17      719.85      586.53    115.99 o 
   9   3  17       77.40       83.11    113.03 o 
  10   3  17      454.90      324.92    138.17 o 
  11   3  17      108.19       20.91    120.24 o 
   0   4  17     1052.35      894.16    129.80 o 
   1   4  17     2338.63     2085.09    122.37 o 
   2   4  17       16.20      -55.42     65.91 o 
   3   4  17     1257.63     1151.08    109.08 o 
   4   4  17      562.39      514.52     89.22 o 
   5   4  17     1338.45     1137.89    110.40 o 
   6   4  17      113.41       51.44     89.13 o 
   7   4  17      748.78      820.16    109.70 o 
   8   4  17      107.47       59.70    110.84 o 
   9   4  17       12.16      -52.95     94.98 o 
  10   4  17      191.56      140.31    119.11 o 
  11   4  17      105.68      129.83    144.46 o 
   1   5  17      109.91      152.33     71.65 o 
   2   5  17     1946.74     1698.76    137.10 o 
   3   5  17       57.60       22.04     79.46 o 
   4   5  17      347.22      329.72     89.49 o 
   5   5  17     1638.56     1668.79    131.13 o 
   6   5  17     1766.15     1628.16    133.81 o 
   7   5  17     2350.26     2489.79    176.77 o 
   8   5  17     1915.84     1895.12    170.03 o 
   9   5  17     1114.68      978.68    152.25 o 
  10   5  17      448.40      479.19    133.18 o 
  11   5  17      270.65      242.03    149.72 o 
   0   6  17    16509.22    16589.73    615.11 o 
   1   6  17     3660.34     3610.89    161.22 o 
   2   6  17     3936.48     4234.24    174.67 o 
   3   6  17       10.52       14.26     80.07 o 
   4   6  17      424.08      357.00     86.71 o 
   5   6  17       23.90      -62.81     87.67 o 
   6   6  17     2054.86     2195.64    164.95 o 
   7   6  17      705.42      758.28    127.69 o 
   8   6  17      770.36      885.54    137.73 o 
   9   6  17       56.07      113.24    106.38 o 
  10   6  17       96.45      169.94    130.46 o 
  11   6  17        6.21       79.45    142.48 o 
   1   7  17      107.00      117.84     74.64 o 
   2   7  17      253.58      184.82     87.17 o 
   3   7  17      572.78      635.64    116.42 o 
   4   7  17       29.79       31.40     76.90 o 
   5   7  17      300.02      284.26    121.14 o 
   6   7  17       23.12     -112.18     94.62 o 
   7   7  17      201.17      284.27    104.91 o 
   8   7  17      246.55      148.08    116.57 o 
   9   7  17      138.91      137.35    101.37 o 
  10   7  17       60.77      117.63    151.66 o 
   0   8  17     1164.74     1233.92    142.59 o 
   1   8  17      961.99      951.91     89.43 o 
   2   8  17     2434.43     2045.95    127.89 o 
   3   8  17     1479.76     1498.18    115.39 o 
   4   8  17     3795.67     3830.35    240.64 o 
   5   8  17       99.08       73.38     93.41 o 
   6   8  17        7.13       32.91     81.18 o 
   7   8  17       81.49      130.55     97.44 o 
   8   8  17       51.75        9.09    102.89 o 
   9   8  17       81.89       57.24    125.22 o 
  10   8  17       54.59       95.87    126.02 o 
   1   9  17       76.98       54.74     70.60 o 
   2   9  17      988.29      924.19     98.42 o 
   3   9  17        8.00      -14.00     81.86 o 
   4   9  17      207.00      256.66    101.01 o 
   5   9  17      643.76      655.73    112.07 o 
   6   9  17     1984.81     2043.70    156.10 o 
   7   9  17     1185.05     1134.70    161.50 o 
   8   9  17      912.14      670.77    130.45 o 
   9   9  17      598.86      543.23    143.26 o 
  10   9  17      425.35      395.19    139.24 o 
   0  10  17      919.82      928.80    131.74 o 
   1  10  17      447.68      447.58     91.36 o 
   2  10  17       36.96       -6.04     77.39 o 
   3  10  17      257.53      219.39     99.84 o 
   4  10  17        5.62       21.24     81.61 o 
   5  10  17     1108.53     1445.12    156.76 o 
   6  10  17      638.40      760.25    118.41 o 
   7  10  17      729.67      590.91    135.68 o 
   8  10  17       28.13        6.18    110.32 o 
   9  10  17       11.26      -48.29    125.46 o 
   1  11  17       21.55      -17.50     82.43 o 
   2  11  17      806.80      773.82    120.05 o 
   3  11  17      143.63       42.57     90.73 o 
   4  11  17      756.14      710.44    111.66 o 
   5  11  17      445.25      402.91    128.73 o 
   6  11  17       99.59      -14.22     98.04 o 
   7  11  17       45.03       44.52    104.86 o 
   8  11  17      408.03      288.35    111.27 o 
   9  11  17       22.87       57.05    121.94 o 
   0  12  17      470.72      647.28    137.74 o 
   1  12  17       85.54      -14.40     90.08 o 
   2  12  17     1760.95     1984.73    155.59 o 
   3  12  17     2106.99     2296.10    164.70 o 
   4  12  17     3412.70     3716.40    201.29 o 
   5  12  17     1895.27     2039.82    164.15 o 
   6  12  17     1422.77     1376.34    197.10 o 
   7  12  17      215.61      247.31    128.44 o 
   8  12  17      137.34      212.30    142.88 o 
   1  13  17        2.45       22.76     97.42 o 
   2  13  17       46.77      -21.76    101.03 o 
   3  13  17       83.37       -9.87     95.22 o 
   4  13  17      205.11      193.99    110.47 o 
   5  13  17      541.57      538.39    126.65 o 
   6  13  17      844.06     1032.54    178.57 o 
   7  13  17      651.57      592.42    157.65 o 
   8  13  17       71.55      167.94    134.51 o 
   0  14  17     1467.90     1513.72    264.33 o 
   1  14  17     2556.88     2569.99    190.82 o 
   2  14  17      121.15        1.41     99.30 o 
   3  14  17       40.27       23.35    105.34 o 
   4  14  17       57.71       34.43    111.89 o 
   5  14  17        5.56       -6.63    114.43 o 
   6  14  17        5.14      -56.15    115.93 o 
   7  14  17      147.49      143.01    150.10 o 
   1  15  17        5.07     -113.60    130.41 o 
   2  15  17       25.98        4.67    109.44 o 
   3  15  17       80.75      112.51    112.83 o 
   4  15  17      147.67      166.20    117.10 o 
   5  15  17      243.51      213.76    121.26 o 
   6  15  17      241.49      175.71    137.03 o 
   0  16  17     2104.87     2230.19    311.94 o 
   1  16  17     1165.90     1060.22    174.47 o 
   2  16  17      833.61     1056.72    201.58 o 
   3  16  17      806.23      770.32    176.65 o 
   4  16  17      542.37      630.85    148.05 o 
   5  16  17      614.44      593.37    151.21 o 
   1  17  17       64.76      -70.54    167.80 o 
   2  17  17       13.79      -33.37    150.91 o 
   3  17  17        9.34      111.87    143.50 o 
   4  17  17        5.87      127.37    169.13 o 
   0  18  17       26.70     -210.20    290.78 o 
   1  18  17       83.81      119.67    160.38 o 
   2  18  17       70.02      120.69    165.51 o 
   0   0  18      590.28      434.41    241.73 o 
   1   0  18     4919.19     5020.71    338.14 o 
   2   0  18      175.94      187.37    146.62 o 
   3   0  18    10416.74    10734.27    463.67 o 
   4   0  18       26.52      -56.04    103.85 o 
   5   0  18     9676.17    10137.78    401.86 o 
   6   0  18        8.84      -95.06     95.08 o 
   7   0  18     1196.46     1290.17    191.74 o 
   8   0  18        0.51       -9.04    153.59 o 
   9   0  18       21.95      -69.94    125.12 o 
  10   0  18        0.49       33.51    202.00 o 
  11   0  18        0.06      114.07    173.74 o 
   1   1  18       67.99       39.50    102.84 o 
   2   1  18      269.44      158.30     76.66 o 
   3   1  18      480.42      396.20     88.29 o 
   4   1  18      100.74      150.77     88.37 o 
   5   1  18      632.70      491.09    102.17 o 
   6   1  18      467.92      445.82    111.29 o 
   7   1  18      327.66      334.68     99.60 o 
   8   1  18       99.87       87.81    105.23 o 
   9   1  18      317.70      262.58     97.06 o 
  10   1  18       43.70      -46.41    121.79 o 
  11   1  18      310.66      195.20    130.54 o 
   0   2  18      824.92      593.73    182.62 o 
   1   2  18       76.98      119.69    118.83 o 
   2   2  18      130.47       88.33     90.96 o 
   3   2  18      291.11      276.77     88.59 o 
   4   2  18       15.88      -12.34     79.14 o 
   5   2  18      119.58      167.99     81.26 o 
   6   2  18        9.59       24.62     90.66 o 
   7   2  18        1.55       47.85     88.12 o 
   8   2  18       98.34       59.72     96.59 o 
   9   2  18        5.41       50.92    103.33 o 
  10   2  18       50.58      102.58    119.78 o 
  11   2  18        2.36       63.24    124.53 o 
   1   3  18        1.94       -2.90     73.20 o 
   2   3  18       89.45      128.63     87.54 o 
   3   3  18     1001.36     1143.87    125.33 o 
   4   3  18       20.28      -69.73     75.93 o 
   5   3  18     2462.79     2743.36    169.21 o 
   6   3  18      110.74       54.49     90.89 o 
   7   3  18     1846.44     2222.78    161.46 o 
   8   3  18       47.00       35.00    110.96 o 
   9   3  18     1280.17     1237.91    151.88 o 
  10   3  18        0.18       -1.12    115.00 o 
  11   3  18      918.91     1378.04    188.55 o 
   0   4  18        4.85       -2.16    111.83 o 
   1   4  18      566.14      458.83     97.80 o 
   2   4  18        0.19      -88.33     71.94 o 
   3   4  18     3428.50     3711.13    195.42 o 
   4   4  18      177.52       92.27     85.74 o 
   5   4  18     2299.69     2434.34    155.56 o 
   6   4  18       62.70       93.94     95.66 o 
   7   4  18        9.25      -53.12     97.60 o 
   8   4  18       45.04      150.45    104.37 o 
   9   4  18      142.31      132.57    128.77 o 
  10   4  18        7.51      -38.46    111.03 o 
   1   5  18       87.78       14.95     86.93 o 
   2   5  18     3976.56     4419.59    207.36 o 
   3   5  18        4.45      -22.79     89.30 o 
   4   5  18      530.39      674.42    120.20 o 
   5   5  18       23.07       16.68     89.51 o 
   6   5  18      232.47       94.06     92.11 o 
   7   5  18      223.47      160.54    100.43 o 
   8   5  18      253.94      296.36    121.04 o 
   9   5  18      227.47      266.06    122.32 o 
  10   5  18        5.41      -30.64    111.14 o 
   0   6  18       27.72      285.46    117.49 o 
   1   6  18     7466.52     7572.26    229.77 o 
   2   6  18      522.18      551.08    109.78 o 
   3   6  18      268.78      129.56     90.25 o 
   4   6  18      723.01      680.47    118.14 o 
   5   6  18      308.98       80.15    103.74 o 
   6   6  18      103.29       14.50    109.32 o 
   7   6  18     1503.32     1686.75    162.94 o 
   8   6  18       47.00       38.95    109.22 o 
   9   6  18       24.46      -14.07    115.30 o 
  10   6  18      106.64      187.16    127.20 o 
   1   7  18      588.72      625.31    105.16 o 
   2   7  18       33.64      -26.72     75.46 o 
   3   7  18        5.27        2.22     78.96 o 
   4   7  18       90.78       41.54    101.45 o 
   5   7  18      265.94      179.18    132.49 o 
   6   7  18        1.10      -70.31     99.30 o 
   7   7  18     3012.39     3126.98    201.68 o 
   8   7  18        0.18      -25.96    100.06 o 
   9   7  18     2006.08     2082.80    185.59 o 
  10   7  18        3.51      -21.98    142.51 o 
   0   8  18      694.67      903.54    134.30 o 
   1   8  18     1452.52     1581.09    118.10 o 
   2   8  18      129.45      228.87     81.19 o 
   3   8  18     8047.68     8126.27    258.78 o 
   4   8  18       32.85       70.38    107.40 o 
   5   8  18      841.82      658.18    133.09 o 
   6   8  18        1.00       12.92     92.96 o 
   7   8  18       26.77      -20.71     99.77 o 
   8   8  18        1.50      -64.50     95.28 o 
   9   8  18       54.11      158.90    117.83 o 
  10   8  18        2.10      182.23    156.44 o 
   1   9  18      126.74      118.08     77.64 o 
   2   9  18     3247.53     3681.89    167.93 o 
   3   9  18        7.47      -29.83     90.54 o 
   4   9  18       97.38      -11.15     97.18 o 
   5   9  18       72.79      151.47    108.27 o 
   6   9  18       14.89      122.80    119.77 o 
   7   9  18       84.30      117.92     95.05 o 
   8   9  18        2.66       83.31    121.64 o 
   9   9  18       34.17      -54.03    121.45 o 
   0  10  18       83.89      101.51    112.03 o 
   1  10  18     4572.60     5012.80    191.03 o 
   2  10  18       13.33      -43.14     89.13 o 
   3  10  18      167.44      235.71     95.64 o 
   4  10  18       47.30        1.95     96.50 o 
   5  10  18     2480.93     2511.39    194.34 o 
   6  10  18       57.88      128.82    106.07 o 
   7  10  18     1149.47     1064.86    135.49 o 
   8  10  18       24.06       79.27    123.17 o 
   9  10  18       31.64       24.64    128.51 o 
   1  11  18      925.11      941.54    111.22 o 
   2  11  18       76.26      113.21     92.59 o 
   3  11  18     3228.60     3235.02    182.33 o 
   4  11  18       26.15       -0.78     98.72 o 
   5  11  18      302.70      184.80    103.96 o 
   6  11  18        4.14       27.90    102.72 o 
   7  11  18      741.01      586.16    160.24 o 
   8  11  18        0.22        0.93     99.21 o 
   0  12  18     3803.56     3882.16    270.15 o 
   1  12  18      215.70      161.30    106.02 o 
   2  12  18      274.41      227.04    111.62 o 
   3  12  18      566.54      654.04    126.08 o 
   4  12  18       59.13       58.75     92.85 o 
   5  12  18      437.09      495.21    132.31 o 
   6  12  18      168.62       78.37    134.55 o 
   7  12  18       29.57      -39.11    161.04 o 
   8  12  18       13.69      146.92    207.38 o 
   1  13  18      157.59      159.02    109.11 o 
   2  13  18       52.13        0.82     94.96 o 
   3  13  18       66.62      128.40    125.65 o 
   4  13  18        6.36       36.89    108.55 o 
   5  13  18      140.70      215.88    122.70 o 
   6  13  18        0.19      -86.89    138.24 o 
   7  13  18      224.68      100.37    126.63 o 
   0  14  18       24.07       41.53    191.12 o 
   1  14  18     1215.73     1020.51    162.72 o 
   2  14  18       68.57       83.32    105.13 o 
   3  14  18     2677.30     2476.64    178.37 o 
   4  14  18        7.35     -168.54    112.36 o 
   5  14  18     1429.53     1499.76    205.09 o 
   6  14  18        0.20     -124.46    137.86 o 
   1  15  18       18.79       38.16    124.29 o 
   2  15  18       54.05        9.63    122.48 o 
   3  15  18      176.70      326.42    138.45 o 
   4  15  18        2.72     -118.66    116.56 o 
   5  15  18      452.72      543.09    150.47 o 
   0  16  18      826.21      899.97    262.84 o 
   1  16  18        2.99       20.20    146.65 o 
   2  16  18      209.02      178.97    176.94 o 
   3  16  18        0.04     -135.62    127.79 o 
   4  16  18       31.18      245.73    129.08 o 
   1  17  18        8.20       -0.63    173.54 o 
   2  17  18        0.11      -51.10    159.44 o 
   1   1  19       39.28       27.31     88.30 o 
   2   1  19      872.21      702.61    137.19 o 
   3   1  19      640.19      672.03    114.38 o 
   4   1  19       15.71       10.52     88.64 o 
   5   1  19     1511.79     1511.12    131.60 o 
   6   1  19       26.81      -21.75     91.92 o 
   7   1  19      300.01      269.85    102.68 o 
   8   1  19      322.93      340.06    127.98 o 
   9   1  19       29.88      151.21    108.87 o 
  10   1  19      347.51      393.50    120.45 o 
   0   2  19      242.06      233.21    139.26 o 
   1   2  19     1476.59     1505.31    154.48 o 
   2   2  19      738.76      640.25    136.54 o 
   3   2  19     2143.78     2106.73    159.07 o 
   4   2  19      569.13      434.90    105.81 o 
   5   2  19      276.70      189.41     93.93 o 
   6   2  19      283.25      273.07    101.74 o 
   7   2  19      226.54      221.67    112.09 o 
   8   2  19      291.51      330.02    100.03 o 
   9   2  19      171.50      170.53    121.32 o 
  10   2  19       17.53       84.15    123.24 o 
   1   3  19      116.97      173.23    102.42 o 
   2   3  19      130.54       89.98     92.86 o 
   3   3  19       78.33      -39.02     79.20 o 
   4   3  19       35.31       30.23    105.22 o 
   5   3  19       47.26       22.20     80.42 o 
   6   3  19      363.51      246.65    102.43 o 
   7   3  19       21.58       -0.57     86.67 o 
   8   3  19       24.34       40.07     98.83 o 
   9   3  19      265.39      271.32    115.10 o 
  10   3  19       60.10       52.35    143.07 o 
   0   4  19       60.16      133.96    126.70 o 
   1   4  19       16.17      -52.33     92.46 o 
   2   4  19      187.82      138.45     90.61 o 
   3   4  19       68.67       43.84     86.32 o 
   4   4  19      652.06      606.71    120.45 o 
   5   4  19        4.76      -69.23     96.44 o 
   6   4  19      134.64       58.32     85.32 o 
   7   4  19       43.86      -50.96     91.51 o 
   8   4  19        9.73      -92.68     95.49 o 
   9   4  19       88.76      244.37    118.13 o 
  10   4  19        6.25       26.23    121.28 o 
   1   5  19      794.62      899.67    115.37 o 
   2   5  19      192.36      281.49    101.03 o 
   3   5  19        9.71      -14.73     95.21 o 
   4   5  19      533.93      516.92    114.39 o 
   5   5  19     1335.69     1301.85    146.33 o 
   6   5  19      908.88     1012.12    138.42 o 
   7   5  19      696.04      671.91    132.49 o 
   8   5  19      792.06      758.66    131.43 o 
   9   5  19      217.26      120.59    127.22 o 
  10   5  19      271.55      372.62    139.47 o 
   0   6  19    12439.57    12019.24    536.55 o 
   1   6  19     6877.67     6571.60    252.19 o 
   2   6  19     2114.50     2124.55    163.93 o 
   3   6  19       41.77        4.17     95.00 o 
   4   6  19      144.67      113.21     95.20 o 
   5   6  19      199.26      302.85    109.19 o 
   6   6  19      582.03      547.93    137.87 o 
   7   6  19     1428.96     1451.82    161.02 o 
   8   6  19       69.77       52.34    114.22 o 
   9   6  19       67.07       19.93    120.75 o 
  10   6  19       34.44      -95.04    121.36 o 
   1   7  19       78.00      137.43     97.44 o 
   2   7  19      124.23       60.69    100.11 o 
   3   7  19      236.29      287.62    114.86 o 
   4   7  19        0.14      -10.80     85.65 o 
   5   7  19      175.50      252.83    114.41 o 
   6   7  19       28.46      -17.59    140.59 o 
   7   7  19      153.84      135.33    138.86 o 
   8   7  19        2.34     -115.86     97.35 o 
   9   7  19       20.75       78.91    123.64 o 
   0   8  19     3759.55     3807.84    222.79 o 
   1   8  19     1691.77     2218.78    138.05 o 
   2   8  19     2999.92     3137.71    173.84 o 
   3   8  19     5525.04     6046.13    256.89 o 
   4   8  19     1117.86     1185.33    157.64 o 
   5   8  19      342.33      395.05    140.34 o 
   6   8  19      105.92       14.06    117.42 o 
   7   8  19        8.81       71.12    120.35 o 
   8   8  19        0.59       28.05     91.55 o 
   9   8  19       57.88       43.61    112.03 o 
   1   9  19      140.81       96.28     88.82 o 
   2   9  19      330.83      352.07    105.22 o 
   3   9  19      251.14       57.12    108.74 o 
   4   9  19     1536.93     1387.69    150.65 o 
   5   9  19     3304.11     3576.65    226.36 o 
   6   9  19     1883.62     2212.68    276.62 o 
   7   9  19     1571.80     1801.81    184.22 o 
   8   9  19      782.68      712.25    138.20 o 
   9   9  19      464.39      528.05    140.63 o 
   0  10  19      323.81      560.53    149.84 o 
   1  10  19     2292.45     2464.70    145.70 o 
   2  10  19      515.96      576.03    129.97 o 
   3  10  19       35.66       79.55    110.79 o 
   4  10  19      389.77      389.54    120.33 o 
   5  10  19      267.01      185.15    114.01 o 
   6  10  19      417.35      420.83    135.05 o 
   7  10  19       94.26       45.54    113.36 o 
   8  10  19      259.77      322.97    160.65 o 
   1  11  19      850.09      889.65    123.13 o 
   2  11  19      256.61      320.75    104.65 o 
   3  11  19     1371.60     1420.32    157.75 o 
   4  11  19        1.55      -45.41    122.81 o 
   5  11  19        0.58       21.80    120.19 o 
   6  11  19      210.41      343.89    126.57 o 
   7  11  19       29.42     -143.53    123.01 o 
   8  11  19        0.58       28.80    146.64 o 
   0  12  19       86.42      194.61    192.62 o 
   1  12  19     1023.07      878.50    125.67 o 
   2  12  19     1272.02     1238.70    138.21 o 
   3  12  19     2375.57     2559.48    267.55 o 
   4  12  19     1808.57     1842.49    184.80 o 
   5  12  19     1078.40     1219.99    158.73 o 
   6  12  19      235.13      179.75    141.29 o 
   7  12  19      149.40      193.42    164.35 o 
   1  13  19       86.14      -70.94    107.10 o 
   2  13  19       24.03       -3.09    109.03 o 
   3  13  19      146.07      186.94    104.98 o 
   4  13  19      343.40      117.67    128.21 o 
   5  13  19      334.52      482.03    163.47 o 
   6  13  19      234.05      135.00    169.71 o 
   0  14  19      604.02      620.85    214.11 o 
   1  14  19      297.83      291.31    148.83 o 
   2  14  19      499.01      410.05    127.29 o 
   3  14  19        0.60       12.58    103.10 o 
   4  14  19       65.00      193.00    145.88 o 
   5  14  19        3.19      -54.34    123.71 o 
   1  15  19      139.18      227.57    132.30 o 
   2  15  19        3.42      -21.22    113.92 o 
   3  15  19      483.98      845.51    154.00 o 
   4  15  19      298.10      165.73    148.37 o 
   0  16  19     1345.51     1729.65    309.02 o 
   1  16  19     1048.79     1257.39    196.19 o 
   2  16  19      489.18      627.11    165.04 o 
   3  16  19       65.12       52.19    158.38 o 
   0   0  20     2653.27     2702.82    420.40 o 
   1   0  20      227.87       74.58    176.92 o 
   2   0  20      651.01      564.63    182.51 o 
   3   0  20        1.11     -114.43    171.46 o 
   4   0  20      831.26      706.01    195.60 o 
   5   0  20       45.24      144.83    127.48 o 
   6   0  20     1538.97     1112.34    208.10 o 
   7   0  20       17.80      117.60    158.99 o 
   8   0  20      154.39       47.16    166.18 o 
   9   0  20        4.20      -18.78    147.76 o 
  10   0  20       90.94       20.98    190.07 o 
   1   1  20      430.54      260.39    122.56 o 
   2   1  20      266.07      175.25    107.17 o 
   3   1  20        2.08      -34.54    110.93 o 
   4   1  20      895.43      814.03    126.90 o 
   5   1  20     1620.30     1631.79    142.86 o 
   6   1  20      213.38      336.43    102.62 o 
   7   1  20       51.62       51.42    100.88 o 
   8   1  20      123.62      168.09    101.43 o 
   9   1  20      116.33      157.66    130.45 o 
  10   1  20      268.06      411.95    139.04 o 
   0   2  20      356.09      323.70    162.40 o 
   1   2  20     6498.65     7518.74    313.82 o 
   2   2  20      224.10      157.51     92.63 o 
   3   2  20      858.44      937.57    138.12 o 
   4   2  20       70.66       36.98    111.64 o 
   5   2  20      130.22       14.38    105.25 o 
   6   2  20       19.17      -12.55     94.51 o 
   7   2  20       13.07      -29.19     93.14 o 
   8   2  20       28.21       95.65    101.14 o 
   9   2  20       16.57       20.22    133.37 o 
  10   2  20       13.41       51.70    140.32 o 
   1   3  20      266.46      208.86    121.60 o 
   2   3  20     1387.98     1179.95    151.71 o 
   3   3  20      103.58       95.96     95.19 o 
   4   3  20      467.84      318.79    111.56 o 
   5   3  20        0.46      -27.71    113.82 o 
   6   3  20       83.22       12.25     94.90 o 
   7   3  20        0.26       22.18     91.64 o 
   8   3  20      286.27      299.06    125.86 o 
   9   3  20        0.84      -57.56    128.62 o 
  10   3  20      686.83      742.99    160.80 o 
   0   4  20     4677.05     4467.46    394.13 o 
   1   4  20       37.00       34.34     97.34 o 
   2   4  20     4009.59     4019.18    242.57 o 
   3   4  20       11.13      -33.63     90.09 o 
   4   4  20     1243.47     1250.56    145.49 o 
   5   4  20        3.64       73.44    102.23 o 
   6   4  20      246.69      246.87    126.03 o 
   7   4  20        7.05      -12.59     89.82 o 
   8   4  20      493.91      782.45    144.33 o 
   9   4  20        1.96      110.64    119.05 o 
   1   5  20     1523.88     1336.80    168.57 o 
   2   5  20       36.63      -68.54    101.33 o 
   3   5  20      790.39      702.21    129.77 o 
   4   5  20       48.14      -25.54     98.27 o 
   5   5  20        2.79       84.29    104.42 o 
   6   5  20       63.80       80.37    134.33 o 
   7   5  20       48.03       41.57    127.75 o 
   8   5  20       77.69      132.77    113.55 o 
   9   5  20       56.06       20.57    107.52 o 
   0   6  20     5326.63     5962.09    413.00 o 
   1   6  20     2203.89     2869.78    218.41 o 
   2   6  20     2001.29     2490.17    177.56 o 
   3   6  20      203.87      263.19    104.21 o 
   4   6  20       82.59       38.01    102.54 o 
   5   6  20      182.13       98.68    124.28 o 
   6   6  20      217.42      281.80    141.88 o 
   7   6  20      178.16      236.33    138.71 o 
   8   6  20      161.92      317.22    145.20 o 
   9   6  20       12.75       72.31    132.12 o 
   1   7  20        3.73      -22.02     93.54 o 
   2   7  20      915.53     1089.91    139.64 o 
   3   7  20        0.00      -53.62     99.67 o 
   4   7  20     1845.77     2145.56    178.29 o 
   5   7  20        2.65        6.52    133.35 o 
   6   7  20     1878.40     2009.73    194.33 o 
   7   7  20       10.09      104.95    144.54 o 
   8   7  20     2023.18     2121.89    220.52 o 
   9   7  20        7.14      -51.67    120.21 o 
   0   8  20     1927.95     1994.50    277.77 o 
   1   8  20       32.67      104.34     92.92 o 
   2   8  20     4147.71     4239.48    198.92 o 
   3   8  20        1.45      -80.96     97.81 o 
   4   8  20     1757.74     1706.21    179.24 o 
   5   8  20       83.18       39.17    107.79 o 
   6   8  20       16.49       16.80    123.64 o 
   7   8  20       29.06       62.03    143.76 o 
   8   8  20       28.49       86.59    122.44 o 
   1   9  20      625.03      468.19    111.08 o 
   2   9  20       33.09       18.10     94.27 o 
   3   9  20      194.91      100.61    104.32 o 
   4   9  20      122.43      109.66    106.42 o 
   5   9  20       88.50      145.38    106.03 o 
   6   9  20        6.53      -12.65    121.10 o 
   7   9  20       92.56      130.98    117.93 o 
   8   9  20       23.90      138.97    137.01 o 
   0  10  20     9454.60    10113.64    420.43 o 
   1  10  20       64.21      201.62     99.88 o 
   2  10  20     2861.06     2719.31    196.15 o 
   3  10  20        9.59       15.88    103.11 o 
   4  10  20      668.33      591.58    130.13 o 
   5  10  20       13.81      -28.22    104.03 o 
   6  10  20      998.61      944.75    160.64 o 
   7  10  20      158.11      201.57    129.45 o 
   1  11  20        1.79     -123.21     94.22 o 
   2  11  20     3218.44     3550.84    278.01 o 
   3  11  20        4.12       98.29    118.62 o 
   4  11  20      869.30      774.86    134.64 o 
   5  11  20        0.44      -83.15    129.87 o 
   6  11  20      196.48      212.06    128.59 o 
   7  11  20        4.40       -9.70    152.43 o 
   0  12  20      404.75      515.80    219.07 o 
   1  12  20      813.76      618.87    137.77 o 
   2  12  20      369.68      409.06    127.84 o 
   3  12  20      654.68      924.81    150.00 o 
   4  12  20      477.41      462.77    146.46 o 
   5  12  20        0.04       76.59    125.42 o 
   6  12  20       52.01      100.31    140.92 o 
   1  13  20       14.75      132.06    140.17 o 
   2  13  20      279.49      157.95    133.06 o 
   3  13  20        5.48       27.16    131.79 o 
   4  13  20      240.54      116.57    130.87 o 
   5  13  20       32.21       17.48    133.65 o 
   0  14  20     1388.38     1952.04    311.24 o 
   1  14  20        4.44     -121.22    128.93 o 
   2  14  20     1352.39     1424.95    195.43 o 
   3  14  20        2.23      -87.63    119.60 o 
   4  14  20     1226.32     1569.73    209.72 o 
   1  15  20      102.12      123.11    139.08 o 
   2  15  20      333.24      366.80    164.67 o 
   3  15  20        0.08       29.10    182.56 o 
   1   1  21      648.89      647.72    139.11 o 
   2   1  21      289.82      143.69    122.91 o 
   3   1  21      506.32      589.90    141.08 o 
   4   1  21     1379.39     1612.14    181.79 o 
   5   1  21       45.20     -165.48    131.32 o 
   6   1  21      269.38      192.45    109.00 o 
   7   1  21      114.16      124.76    115.53 o 
   8   1  21       59.98       64.27    110.93 o 
   9   1  21      484.53      559.71    143.32 o 
   0   2  21      924.49      833.95    237.35 o 
   1   2  21      467.13      771.15    147.03 o 
   2   2  21     1174.06     1107.63    158.56 o 
   3   2  21      591.89      372.14    137.91 o 
   4   2  21      546.13      473.81    146.07 o 
   5   2  21      349.45      406.18    121.06 o 
   6   2  21      270.86      290.72    113.85 o 
   7   2  21      203.61      159.76    108.17 o 
   8   2  21      419.59      596.38    135.09 o 
   9   2  21       33.75       70.46    131.69 o 
   1   3  21     1187.89     1053.62    154.79 o 
   2   3  21        1.52      127.21    118.37 o 
   3   3  21      777.87      427.00    128.41 o 
   4   3  21       13.61      -34.89    114.34 o 
   5   3  21        1.86      -90.25    115.94 o 
   6   3  21       13.38      -43.16    110.24 o 
   7   3  21       37.18       13.44    107.68 o 
   8   3  21       67.72        7.38    116.72 o 
   9   3  21       93.38      194.21    132.46 o 
   0   4  21      720.20      793.14    189.37 o 
   1   4  21      341.60      319.64    144.35 o 
   2   4  21     1970.08     2302.87    201.13 o 
   3   4  21       85.34      144.47    122.46 o 
   4   4  21     1098.25     1202.79    144.18 o 
   5   4  21       33.74       27.86     95.26 o 
   6   4  21        0.64       20.04    100.49 o 
   7   4  21      185.92      320.98    143.84 o 
   8   4  21        0.22       46.84    145.18 o 
   9   4  21       25.15      -26.82    123.14 o 
   1   5  21       89.50        5.00    123.02 o 
   2   5  21      264.90      357.09    143.53 o 
   3   5  21      210.52      176.16    124.34 o 
   4   5  21      186.56      121.43    120.28 o 
   5   5  21      218.78      135.35    127.50 o 
   6   5  21     1143.52     1027.50    160.99 o 
   7   5  21      439.10      218.83    128.61 o 
   8   5  21      323.85      204.07    153.83 o 
   9   5  21      297.64      444.35    125.78 o 
   0   6  21     4350.94     4862.92    424.78 o 
   1   6  21     5594.64     5755.57    289.08 o 
   2   6  21      716.95      957.24    168.64 o 
   3   6  21      994.93     1110.84    143.27 o 
   4   6  21        5.91     -131.49     99.46 o 
   5   6  21      681.07      530.66    134.11 o 
   6   6  21      417.38      377.82    148.15 o 
   7   6  21       32.40       92.54    134.47 o 
   8   6  21      370.71      440.18    153.87 o 
   1   7  21       51.60       54.67    116.02 o 
   2   7  21        2.84       16.28    128.88 o 
   3   7  21       23.27      -52.40     96.95 o 
   4   7  21       57.02      106.11    126.28 o 
   5   7  21       60.76       79.49    113.53 o 
   6   7  21       67.92       83.68    136.43 o 
   7   7  21       33.37       62.10    153.24 o 
   8   7  21       15.45      106.54    135.94 o 
   0   8  21      648.81      433.41    185.17 o 
   1   8  21      897.07      801.03    130.23 o 
   2   8  21      811.76      543.94    114.39 o 
   3   8  21     1020.50      741.48    128.03 o 
   4   8  21      422.84      371.46    149.21 o 
   5   8  21      336.87      334.88    154.01 o 
   6   8  21       34.24      -12.93    106.28 o 
   7   8  21        6.11      -20.78    146.24 o 
   8   8  21       38.05      136.62    137.23 o 
   1   9  21       25.33       20.57    121.49 o 
   2   9  21      163.03      141.80     96.09 o 
   3   9  21      338.94      321.78    124.88 o 
   4   9  21      827.26      989.37    150.93 o 
   5   9  21     1067.51      874.49    144.30 o 
   6   9  21      854.32     1067.73    155.82 o 
   7   9  21      692.80      543.09    162.79 o 
   0  10  21     1493.98     1249.46    262.75 o 
   1  10  21       29.68      135.39    115.68 o 
   2  10  21      646.52      495.73    129.61 o 
   3  10  21      387.63      247.89    124.17 o 
   4  10  21      157.98       73.16    120.08 o 
   5  10  21      274.01      247.34    127.36 o 
   6  10  21       86.29      220.37    127.17 o 
   7  10  21      293.25      340.51    150.63 o 
   1  11  21       84.24       86.67    123.41 o 
   2  11  21      159.86      186.89    129.54 o 
   3  11  21       79.46      105.11    132.36 o 
   4  11  21       16.62      -41.18    123.52 o 
   5  11  21      138.49      108.78    123.11 o 
   6  11  21        1.06      -50.96    130.76 o 
   0  12  21      616.63      622.58    211.05 o 
   1  12  21      698.59      555.99    162.79 o 
   2  12  21     1671.79     1858.93    206.67 o 
   3  12  21     2117.30     2478.59    211.33 o 
   4  12  21     1651.08     1635.87    186.82 o 
   5  12  21      592.99      696.24    156.34 o 
   1  13  21       30.14       63.51    157.40 o 
   2  13  21      286.38      347.51    160.61 o 
   3  13  21      230.37      362.95    137.19 o 
   4  13  21      558.34      500.85    149.41 o 
   0  14  21       79.73      -20.67    213.64 o 
   1  14  21       18.21      318.24    158.12 o 
   2  14  21        6.38       37.46    178.33 o 
   3  14  21      324.83      376.01    142.72 o 
   0   0  22        0.85      -85.83    245.23 o 
   1   0  22       19.59       21.65    130.63 o 
   2   0  22       56.50       51.62    146.86 o 
   3   0  22      221.96      146.11    205.39 o 
   4   0  22        8.36       16.01    245.23 o 
   5   0  22      691.33      628.52    205.42 o 
   6   0  22       17.25      -89.60    198.62 o 
   7   0  22      684.51      920.88    238.81 o 
   8   0  22        0.61      -30.91    172.59 o 
   1   1  22      187.80       65.47    102.72 o 
   2   1  22      173.35      123.74    106.56 o 
   3   1  22     1199.33     1226.08    179.30 o 
   4   1  22      232.74      179.32    118.86 o 
   5   1  22      428.99      431.81    156.01 o 
   6   1  22       29.47      -36.25    143.23 o 
   7   1  22      281.97      240.93    125.79 o 
   8   1  22      127.31      314.13    132.65 o 
   0   2  22        7.46      -54.49    149.81 o 
   1   2  22       58.59       15.20    122.62 o 
   2   2  22       66.68      216.84    148.22 o 
   3   2  22      261.08      280.31    139.41 o 
   4   2  22      750.80      987.40    179.78 o 
   5   2  22       28.53      -31.88    163.83 o 
   6   2  22      327.26      282.83    135.33 o 
   7   2  22        1.07      -39.00    111.34 o 
   8   2  22       65.91      166.32    141.49 o 
   1   3  22       60.49      136.84    120.80 o 
   2   3  22      411.98      366.25    150.21 o 
   3   3  22       26.70       50.29    121.61 o 
   4   3  22        0.37      -26.30    128.32 o 
   5   3  22       95.39      171.46    139.43 o 
   6   3  22       30.32      -49.44    101.76 o 
   7   3  22      315.51      330.25    131.26 o 
   8   3  22        0.68        4.11    126.36 o 
   0   4  22       26.35      -18.52    185.68 o 
   1   4  22     7760.92     9327.12    369.11 o 
   2   4  22       46.13       54.46    108.94 o 
   3   4  22     4612.40     5618.46    363.07 o 
   4   4  22      129.76      165.04    114.80 o 
   5   4  22      947.79      850.82    146.47 o 
   6   4  22       44.26      165.53    133.95 o 
   7   4  22      691.08      724.23    162.14 o 
   8   4  22       17.91      -20.31    124.55 o 
   1   5  22       46.38       45.24    114.90 o 
   2   5  22      429.75      232.61    143.00 o 
   3   5  22       57.42       45.38    109.31 o 
   4   5  22      204.87      139.89    147.68 o 
   5   5  22       68.25       87.17    121.89 o 
   6   5  22      718.90      945.42    163.45 o 
   7   5  22      124.89      221.72    140.94 o 
   8   5  22       51.34       66.36    133.89 o 
   0   6  22      163.42      187.61    192.61 o 
   1   6  22     1302.52     1523.22    186.39 o 
   2   6  22       41.78       72.89    105.11 o 
   3   6  22      245.64      195.97    124.65 o 
   4   6  22       84.35       61.37    107.20 o 
   5   6  22      143.85      139.21    123.72 o 
   6   6  22       63.46       41.78    132.96 o 
   7   6  22      301.74      379.42    159.54 o 
   8   6  22       73.43      178.27    151.12 o 
   1   7  22      184.41       51.12    121.21 o 
   2   7  22        5.07        8.74    129.10 o 
   3   7  22      162.47       17.66    106.84 o 
   4   7  22        0.00      -83.57    121.09 o 
   5   7  22     1537.90     1635.69    193.44 o 
   6   7  22       11.00       32.53    141.85 o 
   7   7  22     1537.14     1216.42    181.37 o 
   0   8  22       58.82      -40.29    217.21 o 
   1   8  22      702.11      538.63    148.72 o 
   2   8  22       11.81      -25.47    101.11 o 
   3   8  22      647.42      555.21    145.09 o 
   4   8  22       78.51      145.74    134.42 o 
   5   8  22      529.92      469.56    156.20 o 
   6   8  22       30.76       23.28    140.72 o 
   7   8  22      164.90      482.63    181.55 o 
   1   9  22       19.14     -114.50    113.31 o 
   2   9  22       19.00      -50.89    130.72 o 
   3   9  22        7.09       36.48    116.11 o 
   4   9  22        0.05      -12.04    112.36 o 
   5   9  22        7.28        8.57    114.95 o 
   6   9  22       87.41       43.15    118.56 o 
   0  10  22       62.21       56.12    171.54 o 
   1  10  22     2112.24     1947.02    249.43 o 
   2  10  22        8.92      145.49    146.90 o 
   3  10  22     1533.69     1382.72    163.01 o 
   4  10  22       18.85       88.72    110.15 o 
   5  10  22      851.02      979.63    166.17 o 
   6  10  22       42.01       35.63    131.69 o 
   1  11  22      257.18      208.80    155.93 o 
   2  11  22      113.10      286.36    143.48 o 
   3  11  22      259.50      302.50    126.28 o 
   4  11  22        1.43     -123.54    109.24 o 
   5  11  22      338.37      402.86    145.74 o 
   0  12  22      392.23      485.21    296.03 o 
   1  12  22      182.23      156.54    180.42 o 
   2  12  22      103.92       90.09    148.40 o 
   3  12  22      138.72      388.50    140.15 o 
   4  12  22      283.47      153.31    117.57 o 
   1  13  22       53.61     -235.90    167.20 o 
   2  13  22        3.70       64.66    141.11 o 
   3  13  22      270.98      302.93    150.06 o 
   1   1  23       53.30      -21.00    127.36 o 
   2   1  23      825.52      745.65    163.26 o 
   3   1  23      695.94      629.19    231.19 o 
   4   1  23       24.06       -8.37    115.44 o 
   5   1  23      567.32      311.72    137.96 o 
   6   1  23      210.62      216.16    158.12 o 
   7   1  23      280.81      214.96    161.86 o 
   8   1  23      812.58      894.29    191.99 o 
   0   2  23      639.22      602.89    206.50 o 
   1   2  23      287.31      144.71    144.78 o 
   2   2  23     1245.32     1343.33    183.39 o 
   3   2  23     2142.31     1977.08    235.48 o 
   4   2  23     1798.19     1767.95    195.65 o 
   5   2  23     1097.10     1034.43    182.69 o 
   6   2  23      575.08      614.08    168.93 o 
   7   2  23       34.11     -223.76    149.17 o 
   8   2  23        4.03       73.01    343.18 o 
   1   3  23       36.97       66.81    111.54 o 
   2   3  23      650.39      653.53    147.31 o 
   3   3  23      106.27      -79.25    130.96 o 
   4   3  23       30.03      -51.34    147.56 o 
   5   3  23        3.90       39.34    141.88 o 
   6   3  23        0.71      133.49    139.03 o 
   7   3  23       41.19      196.96    169.85 o 
   0   4  23      992.76     1158.66    239.47 o 
   1   4  23      552.96      822.69    186.34 o 
   2   4  23        3.67       37.11    120.82 o 
   3   4  23     1248.79     1513.93    188.17 o 
   4   4  23       21.72        3.80    121.83 o 
   5   4  23      180.08      202.49    145.68 o 
   6   4  23      308.58      342.14    170.20 o 
   7   4  23       50.70      -39.39    131.97 o 
   1   5  23       20.26     -122.75    103.04 o 
   2   5  23       10.14      -58.42    104.53 o 
   3   5  23       87.91       46.41    121.85 o 
   4   5  23       38.86      -22.98    148.36 o 
   5   5  23      503.40      595.49    160.07 o 
   6   5  23      320.56      425.24    166.28 o 
   7   5  23     1161.01     1585.44    208.94 o 
   0   6  23      466.75      135.48    148.03 o 
   1   6  23      634.15      559.54    137.27 o 
   2   6  23      355.54      274.05    139.33 o 
   3   6  23       65.82       60.66    131.82 o 
   4   6  23      380.68      381.40    136.95 o 
   5   6  23      315.92      378.45    189.45 o 
   6   6  23      118.30       79.72    125.39 o 
   7   6  23      395.69      618.49    169.58 o 
   1   7  23       13.83       -8.16    148.56 o 
   2   7  23       17.99      -75.98    111.32 o 
   3   7  23       26.36      -28.58    117.51 o 
   4   7  23       37.92       38.97    140.90 o 
   5   7  23        0.27       19.53    120.09 o 
   6   7  23       21.04      132.41    161.43 o 
   0   8  23       13.30       45.48    193.18 o 
   1   8  23      329.70      253.24    132.52 o 
   2   8  23      186.55      290.72    136.33 o 
   3   8  23      349.83      414.12    175.92 o 
   4   8  23      670.40      715.29    190.37 o 
   5   8  23      650.69      622.86    161.81 o 
   6   8  23       60.41      112.44    136.86 o 
   1   9  23      147.44      -30.85    140.33 o 
   2   9  23       74.19      137.62    149.00 o 
   3   9  23       27.91       48.00    130.22 o 
   4   9  23      143.42      101.98    125.31 o 
   5   9  23      412.73      337.74    139.72 o 
   0  10  23       64.49      161.00    165.40 o 
   1  10  23      250.32      129.19    187.55 o 
   2  10  23      352.74      365.85    175.78 o 
   3  10  23      204.97      378.37    141.22 o 
   4  10  23      710.97      773.61    152.10 o 
   5  10  23       50.51       29.42    128.64 o 
   1  11  23       15.18      -35.50    161.36 o 
   2  11  23      104.66       39.10    154.24 o 
   3  11  23        0.31       30.13    118.57 o 
   4  11  23        2.66      -13.45    125.05 o 
   0  12  23      174.28      141.89    276.76 o 
   1  12  23      341.59      450.07    230.12 o 
   2  12  23      759.36      737.00    202.35 o 
   0   0  24     4427.63     5962.67    642.86 o 
   1   0  24        1.75       50.02    186.02 o 
   2   0  24     1133.81     1662.69    281.79 o 
   3   0  24       32.31        2.03    219.72 o 
   4   0  24      335.03      377.48    214.28 o 
   5   0  24        0.11      242.06    195.58 o 
   6   0  24     1520.39     1319.15    298.80 o 
   7   0  24       42.12       50.60    189.66 o 
   1   1  24      200.52       39.26    134.43 o 
   2   1  24      172.81      150.39    119.71 o 
   3   1  24        1.56      -81.12    147.71 o 
   4   1  24      443.19      375.56    166.40 o 
   5   1  24       73.35      129.04    129.61 o 
   6   1  24      379.77      369.16    157.05 o 
   7   1  24       54.57      431.23    367.96 o 
   0   2  24        2.19       17.01    199.85 o 
   1   2  24      120.39       49.68    131.47 o 
   2   2  24       29.96       44.78    140.80 o 
   3   2  24      411.99      367.58    157.52 o 
   4   2  24        3.77      -32.99    124.85 o 
   5   2  24     1272.43     1188.13    191.73 o 
   6   2  24        2.89      -59.54    128.03 o 
   7   2  24       22.93      -53.98    139.55 o 
   1   3  24        5.56      -40.03    138.22 o 
   2   3  24       18.81       65.32    117.18 o 
   3   3  24       35.92      -74.18    126.36 o 
   4   3  24      404.46      296.46    168.42 o 
   5   3  24        3.96       96.94    150.36 o 
   6   3  24      751.26      918.42    179.67 o 
   0   4  24     1645.28     1359.29    260.55 o 
   1   4  24       63.65      194.72    128.00 o 
   2   4  24     2039.02     2011.28    211.24 o 
   3   4  24        4.33      159.29    135.64 o 
   4   4  24     1060.01     1180.93    191.04 o 
   5   4  24        7.41       37.05    129.12 o 
   6   4  24      475.26      541.14    197.44 o 
   1   5  24        1.74      -45.59    127.75 o 
   2   5  24       12.12     -117.22    107.35 o 
   3   5  24       21.86       20.27    135.99 o 
   4   5  24        6.35      -97.92    136.57 o 
   5   5  24       57.62       20.55    151.43 o 
   6   5  24      122.46      234.17    196.19 o 
   0   6  24      425.85      114.56    207.42 o 
   1   6  24       29.55     -105.96    129.83 o 
   2   6  24      477.40      290.04    152.20 o 
   3   6  24        1.09       78.33    113.92 o 
   4   6  24      579.98      583.61    183.61 o 
   5   6  24       36.54       71.97    185.47 o 
   6   6  24      186.16      287.67    170.41 o 
   1   7  24        8.85       16.46    127.84 o 
   2   7  24      160.71       60.37    133.71 o 
   3   7  24        6.16       30.93    125.05 o 
   4   7  24      216.99      206.67    155.05 o 
   5   7  24        5.13      -57.81    142.27 o 
   0   8  24      269.64      430.95    227.70 o 
   1   8  24      102.16      -56.64    146.83 o 
   2   8  24      443.09      498.16    150.04 o 
   3   8  24       15.47       26.28    135.05 o 
   4   8  24     1033.54      742.57    193.37 o 
   5   8  24       11.85      149.72    165.35 o 
   1   9  24        2.88      -53.07    148.96 o 
   2   9  24        0.07       62.90    166.92 o 
   3   9  24       27.16       55.85    135.36 o 
   4   9  24        0.05       49.99    156.51 o 
   0  10  24      291.17      606.02    244.58 o 
   1  10  24        2.52      -55.95    157.90 o 
   2  10  24      897.11      934.57    202.07 o 
   3  10  24        6.66     -101.22    135.62 o 
   1  11  24       14.39       49.40    172.88 o 
   1   1  25      241.41      107.57    147.74 o 
   2   1  25      225.78      288.08    154.68 o 
   3   1  25      139.45       36.82    148.34 o 
   4   1  25      348.55      337.52    151.68 o 
   5   1  25       91.05       88.66    144.65 o 
   6   1  25      324.06      305.30    164.98 o 
   0   2  25      419.29      342.83    201.05 o 
   1   2  25      764.64      843.10    172.23 o 
   2   2  25      713.49      516.59    155.12 o 
   3   2  25      825.27      715.70    174.85 o 
   4   2  25     1055.85      785.77    179.73 o 
   5   2  25      726.66      836.91    167.37 o 
   6   2  25      224.39      427.07    179.71 o 
   1   3  25       91.23       33.71    125.63 o 
   2   3  25       13.85     -113.07    158.78 o 
   3   3  25      307.09      307.63    147.92 o 
   4   3  25       99.45      110.33    132.80 o 
   5   3  25        1.16       24.50    137.08 o 
   0   4  25       40.48       59.72    184.63 o 
   1   4  25      366.28      314.42    136.32 o 
   2   4  25      173.61       45.12    120.57 o 
   3   4  25        1.38      -84.07    129.87 o 
   4   4  25      141.67       35.06    137.74 o 
   5   4  25       30.68       41.50    150.63 o 
   1   5  25        0.21     -199.18    139.82 o 
   2   5  25       17.32       80.45    143.57 o 
   3   5  25       18.05      -15.68    141.28 o 
   4   5  25        5.62       19.72    132.98 o 
   5   5  25       71.88      113.14    178.10 o 
   0   6  25      490.36      519.42    220.10 o 
   1   6  25      464.79      370.54    145.27 o 
   2   6  25      701.89      734.71    171.05 o 
   3   6  25      618.96      637.96    164.40 o 
   4   6  25      442.03      552.10    192.93 o 
   1   7  25      126.10      102.85    137.89 o 
   2   7  25        8.90      -16.61    152.63 o 
   3   7  25      100.26      160.72    160.34 o 
   4   7  25        5.54       94.39    155.33 o 
   0   8  25      311.80       63.77    161.56 o 
   1   8  25       19.70        0.40    124.75 o 
   2   8  25      382.96      114.55    185.67 o 
   3   8  25      495.50      428.83    190.69 o 
   1   9  25       10.85      120.28    134.24 o 
   2   9  25        6.07       -3.43    154.26 o 
   0   0  26       21.51       57.81    229.47 o 
   1   0  26     3689.49     3397.80    384.28 o 
   2   0  26       85.50      261.41    219.64 o 
   3   0  26      814.22      685.97    279.06 o 
   4   0  26        0.01     -138.34    200.76 o 
   1   1  26       70.48       57.79    165.36 o 
   2   1  26        0.36        6.17    147.36 o 
   3   1  26      312.13      283.65    152.74 o 
   4   1  26        0.01       63.39    149.62 o 
   0   2  26        2.72      -55.74    190.54 o 
   1   2  26      133.14       15.22    129.23 o 
   2   2  26       15.06      -21.22    133.45 o 
   3   2  26       67.21       99.25    143.58 o 
   4   2  26      526.59      776.32    211.48 o 
   1   3  26        2.64       96.29    163.07 o 
   2   3  26       29.08      -57.58    121.44 o 
   3   3  26      342.90      377.25    163.73 o 
   4   3  26        9.67      112.75    134.59 o 
   0   4  26       44.14      116.20    189.85 o 
   1   4  26     1545.22     1805.92    216.77 o 
   2   4  26        5.79       -6.47    146.33 o 
   3   4  26      361.60      523.64    171.90 o 
   4   4  26       43.10       24.84    155.38 o 
   1   5  26       42.92      134.64    130.54 o 
   2   5  26       74.77      222.76    145.11 o 
   3   5  26        4.57       20.17    124.64 o 
   0   6  26        0.07        3.61    221.69 o 
   1   6  26      419.94      324.89    144.19 o 
   2   6  26       10.23      177.72    136.31 o 
   1   7  26       17.95      -69.03    129.23 o 
   1   1  27       91.71      157.83    151.53 o 
   2   1  27      178.21      204.10    176.37 o 
   0   2  27      729.66      888.76    236.68 o 
   1   2  27      648.74      719.20    178.50 o 
   2   2  27      509.60      437.99    200.84 o 
   1   3  27        6.07      -31.99    159.27 o 
   0   4  27      305.32      156.58    242.42 o 
                                                 
